# Supplementary material for: Investigation of bacterial communities within the digestive organs of the hydrothermal vent shrimp Rimicaris exoculata provide insights into holobiont geographic clustering
Source: PLoS One. 2017 Mar 15;12(3):e0172543. doi: 10.1371/journal.pone.0172543 (PMC5351989; doi:10.1371/journal.pone.0172543)
Supplement: S2 File — (XLS) [file pone.0172543.s010.xls]

## Sheet: Logatchev_LifeStage_ANOVA
OTU	Test-Statistic	P	FDR_P	Bonferroni_P	Juveniles_mean	Eggs_mean	Adults_mean	taxonomy
denovo1943	488.893	6.61e-10	3.67e-07	3.67e-07	0	26	0	k__Bacteria; p__Proteobacteria; c__Alphaproteobacteria; o__Rhodobacterales; f__Rhodobacteraceae; g__Octadecabacter; s__
denovo6909	255.369	1.18e-08	3.29e-06	6.58e-06	5.25	259.667	5.8	k__Bacteria; p__Proteobacteria; c__Gammaproteobacteria; o__Thiotrichales; f__Thiotrichaceae; g__Cocleimonas; s__
denovo4957	140.44	1.64e-07	3.03e-05	9.1e-05	3.25	31	1.4	k__Bacteria; p__Proteobacteria; c__Gammaproteobacteria; o__Thiotrichales; f__Thiotrichaceae; g__Cocleimonas; s__
denovo129	60.75	5.94e-06	0.000754742	0.00330308	0	6	0	k__Bacteria; p__Proteobacteria; c__Gammaproteobacteria; o__Thiotrichales; f__Thiotrichaceae; g__Cocleimonas; s__
denovo1640	58.8469	6.79e-06	0.000754742	0.00377371	0.75	7.33333	0.2	k__Bacteria; p__Proteobacteria; c__Gammaproteobacteria; o__Thiotrichales; f__Thiotrichaceae; g__Cocleimonas; s__
denovo9860	42.2561	2.66e-05	0.00196698	0.0147998	3.75	21	0.8	k__Bacteria; p__Proteobacteria; c__Gammaproteobacteria; o__Thiotrichales; f__Thiotrichaceae; g__Cocleimonas; s__
denovo5895	42.1875	2.68e-05	0.00196698	0.014898	0	5	0	k__Bacteria; p__Proteobacteria; c__Gammaproteobacteria; o__Thiotrichales; f__Thiotrichaceae; g__Cocleimonas; s__
denovo691	41.6233	2.83e-05	0.00196698	0.0157359	0	19	0.2	k__Bacteria; p__Bacteroidetes; c__[Saprospirae]; o__[Saprospirales]; f__Saprospiraceae; g__; s__
denovo5869	38.4442	3.9e-05	0.00241112	0.0217	1	836.333	0	k__Bacteria; p__Proteobacteria; c__Gammaproteobacteria; o__Thiotrichales; f__Thiotrichaceae; g__Cocleimonas; s__
denovo8668	34.3636	6.12e-05	0.00340084	0.0340084	0	2.33333	0.2	k__Bacteria; p__Proteobacteria; c__Gammaproteobacteria; o__Thiotrichales; f__Thiotrichaceae; g__Cocleimonas; s__
denovo7158	27.9926	0.000136906	0.00673272	0.0761199	1.5	4.33333	0	k__Bacteria; p__Proteobacteria; c__Gammaproteobacteria; o__Thiotrichales; f__Thiotrichaceae; g__Cocleimonas; s__
denovo3390	27	0.00015742	0.00673272	0.0875253	0	1.33333	0	k__Bacteria; p__Proteobacteria; c__Gammaproteobacteria; o__Methylococcales; f__; g__; s__
denovo1175	27	0.00015742	0.00673272	0.0875253	0	1.33333	0	k__Bacteria; p__Proteobacteria; c__Gammaproteobacteria; o__Thiotrichales; f__Thiotrichaceae; g__Cocleimonas; s__
denovo4309	22.9828	0.000290859	0.0115513	0.161718	0	19.3333	0	k__Bacteria; p__Bacteroidetes; c__Flavobacteriia; o__Flavobacteriales
denovo3146	21.9493	0.000345612	0.0128107	0.19216	0.75	6.66667	0.6	k__Bacteria; p__Proteobacteria; c__Gammaproteobacteria; o__Thiotrichales; f__Thiotrichaceae; g__Cocleimonas; s__
denovo6028	17.248	0.000833815	0.0284008	0.463601	2	10.3333	0.6	k__Bacteria; p__Proteobacteria; c__Epsilonproteobacteria; o__Campylobacterales; f__Helicobacteraceae; g__Sulfurimonas; s__
denovo3881	17.0526	0.00086837	0.0284008	0.482814	0	8	0	k__Bacteria; p__Proteobacteria; c__Gammaproteobacteria; o__Thiotrichales; f__Thiotrichaceae; g__Cocleimonas; s__
denovo5467	14.142	0.00166815	0.0515274	0.927493	0.25	9.66667	0	k__Bacteria; p__Proteobacteria; c__Deltaproteobacteria; o__Myxococcales; f__OM27; g__; s__
denovo1705	11.5	0.00331831	0.0922489	1	0.25	1	0	k__Bacteria; p__Proteobacteria; c__Epsilonproteobacteria; o__Campylobacterales; f__Helicobacteraceae; g__Sulfurimonas; s__
denovo3736	11.5	0.00331831	0.0922489	1	0.25	1	0	k__Bacteria; p__Proteobacteria; c__Gammaproteobacteria; o__Thiotrichales; f__Thiotrichaceae; g__Cocleimonas; s__
denovo7785	10.5469	0.0043747	0.115825	1	0	1.66667	0	k__Bacteria; p__Bacteroidetes
denovo3013	9.88122	0.00536261	0.135528	1	9.75	1.33333	0.2	k__Bacteria; p__Bacteroidetes; c__Flavobacteriia; o__Flavobacteriales; f__Flavobacteriaceae; g__; s__
denovo3374	9	0.00712778	0.165127	1	0.75	0	0	k__Bacteria; p__Proteobacteria; c__Epsilonproteobacteria; o__Campylobacterales; f__Helicobacteraceae
denovo532	9	0.00712778	0.165127	1	0.75	0	0	k__Bacteria; p__Proteobacteria; c__Epsilonproteobacteria; o__Campylobacterales; f__Helicobacteraceae; g__; s__
denovo3712	8.85638	0.00747923	0.166331	1	7.5	26.6667	4.2	k__Bacteria; p__Proteobacteria; c__Epsilonproteobacteria; o__Campylobacterales; f__Helicobacteraceae; g__; s__
denovo5590	8.7406	0.00777808	0.166331	1	0	14.6667	0.2	k__Bacteria; p__Bacteroidetes; c__Flavobacteriia; o__Flavobacteriales; f__; g__; s__
denovo5232	7.22065	0.013464	0.273885	1	0	69.3333	0	k__Bacteria; p__Proteobacteria; c__Gammaproteobacteria; o__[Marinicellales]; f__[Marinicellaceae]; g__Marinicella; s__
denovo569	6.78385	0.0159734	0.273885	1	3.75	1.66667	0.4	k__Bacteria; p__GN02; c__BD1-5; o__; f__; g__; s__
denovo7440	6.75	0.0161909	0.273885	1	0	0.666667	0	k__Bacteria; p__Bacteroidetes; c__[Saprospirae]; o__[Saprospirales]; f__Saprospiraceae; g__; s__
denovo3959	6.75	0.0161909	0.273885	1	0	1.33333	0	k__Bacteria; p__Proteobacteria; c__Gammaproteobacteria
denovo3045	6.75	0.0161909	0.273885	1	0	1.33333	0	k__Bacteria; p__Proteobacteria; c__Gammaproteobacteria; o__Methylococcales; f__; g__; s__
denovo10339	6.71194	0.0164397	0.273885	1	0	7.66667	0	k__Bacteria; p__Proteobacteria; c__Gammaproteobacteria; o__Methylococcales; f__; g__; s__
denovo8421	6.66969	0.0167214	0.273885	1	0	28.3333	0	k__Bacteria; p__Proteobacteria; c__Gammaproteobacteria; o__Thiotrichales; f__Piscirickettsiaceae; g__; s__
denovo3757	6.66569	0.0167484	0.273885	1	0.5	10.3333	0	k__Bacteria; p__Bacteroidetes; c__Flavobacteriia; o__Flavobacteriales; f__Flavobacteriaceae; g__Polaribacter; s__
denovo10218	6.5625	0.0174629	0.275661	1	0	0	1	k__Bacteria; p__Tenericutes; c__Mollicutes; o__; f__; g__; s__
denovo649	6.50893	0.0178486	0.275661	1	0	6	0	k__Bacteria; p__Proteobacteria; c__Gammaproteobacteria; o__Thiotrichales; f__Thiotrichaceae
denovo8490	6.2172	0.0201414	0.302666	1	0	17.6667	0.6	k__Bacteria; p__Proteobacteria; c__Alphaproteobacteria; o__Rhodobacterales; f__Rhodobacteraceae
denovo8834	6.09975	0.0211654	0.306986	1	0	653	0	k__Bacteria; p__Proteobacteria; c__Gammaproteobacteria; o__Methylococcales; f__; g__; s__
denovo10303	6.02679	0.0218336	0.306986	1	0	1.66667	0	k__Bacteria; p__Proteobacteria; c__Gammaproteobacteria; o__Thiotrichales; f__Thiotrichaceae; g__Cocleimonas; s__
denovo3997	6	0.0220854	0.306986	1	1	0	0	k__Bacteria; p__Proteobacteria; c__Epsilonproteobacteria; o__Nautiliales; f__; g__; s__
denovo6040	5.33923	0.0295891	0.389689	1	2.75	0	0.2	k__Bacteria; p__Proteobacteria; c__Epsilonproteobacteria; o__Nautiliales; f__; g__; s__
denovo2649	5.2636	0.0306345	0.389689	1	5	0.333333	0.2	k__Bacteria; p__Proteobacteria; c__Epsilonproteobacteria; o__Campylobacterales; f__Campylobacteraceae; g__; s__
denovo416	5.0625	0.0336422	0.389689	1	0	1	0	k__Bacteria; p__Proteobacteria
denovo10480	5.0625	0.0336422	0.389689	1	0	1	0	k__Bacteria; p__Proteobacteria; c__Gammaproteobacteria
denovo3889	5.0625	0.0336422	0.389689	1	0	1	0	k__Bacteria; p__Proteobacteria; c__Gammaproteobacteria; o__Thiotrichales; f__Thiotrichaceae; g__Cocleimonas; s__
denovo4108	5.0625	0.0336422	0.389689	1	0	1	0	k__Bacteria; p__Proteobacteria; c__Gammaproteobacteria; o__Thiotrichales; f__Thiotrichaceae; g__Cocleimonas; s__
denovo4377	5.0625	0.0336422	0.389689	1	0	1	0	k__Bacteria; p__Proteobacteria; c__Gammaproteobacteria; o__Thiotrichales; f__Thiotrichaceae; g__Cocleimonas; s__
denovo8917	5.0625	0.0336422	0.389689	1	0	1	0	k__Bacteria; p__Proteobacteria; c__Gammaproteobacteria; o__Thiotrichales; f__Thiotrichaceae; g__Cocleimonas; s__
denovo3212	4.17476	0.0521551	0.591801	1	19.5	3	6	k__Bacteria; p__Proteobacteria; c__Epsilonproteobacteria; o__Campylobacterales; f__Helicobacteraceae; g__; s__
denovo8993	4.1318	0.0533336	0.59307	1	2.5	6.66667	1.4	k__Bacteria; p__Bacteroidetes; c__[Saprospirae]; o__[Saprospirales]; f__Saprospiraceae; g__; s__
denovo6808	4.09091	0.0544854	0.593998	1	0.5	1.33333	0	k__Bacteria; p__Proteobacteria; c__Epsilonproteobacteria; o__Campylobacterales; f__Helicobacteraceae; g__Sulfurimonas; s__
denovo1393	3.97059	0.0580558	0.605189	1	0.75	0.333333	0	k__Bacteria; p__Proteobacteria; c__Epsilonproteobacteria; o__Campylobacterales; f__Helicobacteraceae; g__; s__
denovo7235	3.94737	0.0587773	0.605189	1	1.25	0	0	k__Bacteria; p__Proteobacteria; c__Alphaproteobacteria
denovo1443	3.94737	0.0587773	0.605189	1	1.25	0	0	k__Bacteria; p__Proteobacteria; c__Epsilonproteobacteria; o__Campylobacterales; f__Helicobacteraceae; g__; s__
denovo8957	3.85714	0.0616873	0.612467	1	0	1.33333	0	k__Bacteria; p__Bacteroidetes; c__Flavobacteriia; o__Flavobacteriales; f__Cryomorphaceae; g__; s__
denovo10120	3.85714	0.0616873	0.612467	1	0	1.33333	0	k__Bacteria; p__GN02; c__BD1-5; o__; f__; g__; s__
denovo8165	3.5914	0.0713428	0.692843	1	7.75	36	8.4	k__Bacteria; p__Proteobacteria; c__Epsilonproteobacteria; o__Campylobacterales; f__Helicobacteraceae; g__; s__
denovo10132	3.56809	0.072275	0.692843	1	10	3.33333	2.8	k__Bacteria; p__Proteobacteria; c__Epsilonproteobacteria; o__Campylobacterales; f__Helicobacteraceae; g__; s__
denovo1825	3.508	0.0747476	0.704401	1	23	13.6667	2.8	k__Bacteria; p__Proteobacteria; c__Epsilonproteobacteria; o__Campylobacterales; f__Campylobacteraceae; g__; s__
denovo6958	3.40179	0.0793766	0.730373	1	1	0	0.2	k__Bacteria; p__Proteobacteria; c__Epsilonproteobacteria; o__Campylobacterales; f__Helicobacteraceae; g__; s__
denovo1333	3.37975	0.0803806	0.730373	1	2.5	0	0.8	k__Bacteria; p__Proteobacteria; c__Epsilonproteobacteria; o__Campylobacterales; f__Helicobacteraceae; g__; s__
denovo3954	3.35676	0.0814444	0.730373	1	2.75	0.333333	1	k__Bacteria; p__Proteobacteria; c__Epsilonproteobacteria; o__Campylobacterales; f__Helicobacteraceae; g__; s__
denovo9704	3.24519	0.0868583	0.750164	1	0	3.33333	0	k__Bacteria; p__GN02; c__BD1-5; o__; f__; g__; s__
denovo2720	3.24519	0.0868583	0.750164	1	0	1.66667	0	k__Bacteria; p__Proteobacteria; c__Gammaproteobacteria
denovo1653	3.18789	0.0898098	0.750164	1	2.75	0	0.4	k__Bacteria; p__Proteobacteria; c__Epsilonproteobacteria; o__Campylobacterales; f__Helicobacteraceae
denovo9073	3.17585	0.0904455	0.750164	1	0.25	2.33333	0.2	k__Bacteria; p__Proteobacteria; c__Gammaproteobacteria; o__Thiotrichales; f__Thiotrichaceae; g__Cocleimonas; s__
denovo2908	3.13636	0.0925692	0.750164	1	0.25	1	0	k__Bacteria; p__Proteobacteria; c__Deltaproteobacteria; o__Desulfobacterales; f__Desulfobulbaceae; g__Desulfobulbus; s__rhabdoformis
denovo475	3.13636	0.0925692	0.750164	1	0.25	1	0	k__Bacteria; p__Proteobacteria; c__Epsilonproteobacteria; o__Campylobacterales; f__Helicobacteraceae
denovo4589	3.0139	0.099555	0.750164	1	1.25	7	1.4	k__Bacteria; p__Proteobacteria; c__Epsilonproteobacteria; o__Campylobacterales; f__Helicobacteraceae
denovo3990	3	0.100388	0.750164	1	0.5	0	0	k__Bacteria; p__Proteobacteria; c__Alphaproteobacteria; o__Rickettsiales; f__mitochondria
denovo4904	3	0.100388	0.750164	1	0.5	0	0	k__Bacteria; p__Proteobacteria; c__Alphaproteobacteria; o__Rickettsiales; f__mitochondria
denovo366	3	0.100388	0.750164	1	0.5	0	0	k__Bacteria; p__Proteobacteria; c__Epsilonproteobacteria; o__Campylobacterales; f__Helicobacteraceae
denovo5795	3	0.100388	0.750164	1	1	0	0	k__Bacteria; p__Proteobacteria; c__Epsilonproteobacteria; o__Campylobacterales; f__Helicobacteraceae; g__; s__
denovo7246	3	0.100388	0.750164	1	0	0	2.4	k__Bacteria; p__Proteobacteria; c__Epsilonproteobacteria; o__Campylobacterales; f__Helicobacteraceae; g__; s__
denovo627	2.98673	0.101191	0.750164	1	1.25	1.66667	0	k__Bacteria; p__Proteobacteria; c__Epsilonproteobacteria; o__Campylobacterales; f__Helicobacteraceae; g__; s__
denovo4560	2.89286	0.107103	0.783542	1	0	2	0	k__Bacteria; p__Proteobacteria; c__Gammaproteobacteria; o__Methylococcales; f__; g__; s__
denovo8009	2.74946	0.116972	0.844626	1	0	2.33333	0.8	k__Bacteria; p__Proteobacteria
denovo6354	2.64706	0.124705	0.874238	1	0.25	0.666667	0	k__Bacteria; p__Proteobacteria; c__Epsilonproteobacteria; o__Campylobacterales; f__Helicobacteraceae
denovo10123	2.62855	0.126168	0.874238	1	80.5	2.33333	15.6	k__Bacteria; p__Proteobacteria; c__Epsilonproteobacteria; o__Campylobacterales; f__Helicobacteraceae; g__; s__
denovo4909	2.62233	0.126665	0.874238	1	14.5	0	1.2	k__Bacteria; p__Proteobacteria; c__Epsilonproteobacteria
denovo2977	2.61365	0.127362	0.874238	1	48.75	0	265.6	k__Bacteria; p__Tenericutes; c__Mollicutes; o__Mycoplasmatales; f__Mycoplasmataceae; g__Candidatus Hepatoplasma; s__
denovo2783	2.57415	0.130593	0.885487	1	1.5	2.33333	0	k__Bacteria; p__Proteobacteria; c__Epsilonproteobacteria; o__Campylobacterales; f__Helicobacteraceae; g__; s__
denovo8992	2.48086	0.138633	0.922365	1	968	162	199.4	k__Bacteria; p__Proteobacteria; c__Epsilonproteobacteria; o__Campylobacterales; f__Helicobacteraceae; g__; s__
denovo464	2.45455	0.141009	0.922365	1	0.75	0	0	k__Bacteria; p__Proteobacteria; c__Epsilonproteobacteria; o__Campylobacterales; f__Helicobacteraceae
denovo2723	2.45455	0.141009	0.922365	1	0.75	0	0	k__Bacteria; p__Proteobacteria; c__Epsilonproteobacteria; o__Campylobacterales; f__Helicobacteraceae
denovo8965	2.40341	0.145771	0.942424	1	0	0.666667	0.2	k__Bacteria; p__Proteobacteria
denovo6163	2.147	0.172839	1	1	1	0	4.4	k__Bacteria; p__Proteobacteria; c__Epsilonproteobacteria; o__Campylobacterales; f__Helicobacteraceae; g__; s__
denovo5619	2.08313	0.180514	1	1	92.75	33.3333	14	k__Bacteria; p__Proteobacteria; c__Epsilonproteobacteria; o__Campylobacterales; f__Campylobacteraceae; g__Arcobacter; s__
denovo9489	2.07129	0.181982	1	1	1	0	5	k__Bacteria; p__Proteobacteria; c__Epsilonproteobacteria; o__Campylobacterales; f__Helicobacteraceae; g__; s__
denovo7393	2.05629	0.183863	1	1	1.25	0	0.2	k__Bacteria; p__Proteobacteria; c__Epsilonproteobacteria; o__Campylobacterales; f__Helicobacteraceae; g__; s__
denovo3626	2.01475	0.189199	1	1	0.25	1.33333	0.2	k__Bacteria; p__Proteobacteria; c__Gammaproteobacteria; o__Thiotrichales; f__Thiotrichaceae; g__Cocleimonas; s__
denovo6852	2.00251	0.190806	1	1	2.75	0	6.2	k__Bacteria; p__Proteobacteria; c__Epsilonproteobacteria; o__Campylobacterales; f__Helicobacteraceae; g__; s__
denovo4517	2	0.191138	1	1	2	0	0	k__Bacteria; p__Proteobacteria; c__Epsilonproteobacteria; o__Campylobacterales; f__Helicobacteraceae; g__; s__
denovo7493	1.97848	0.194011	1	1	10.5	0.333333	3.2	k__Bacteria; p__Proteobacteria; c__Epsilonproteobacteria; o__Campylobacterales; f__Helicobacteraceae; g__; s__
denovo4580	1.94671	0.198351	1	1	5	1	7.8	k__Bacteria; p__Cyanobacteria; c__ML635J-21; o__; f__; g__; s__
denovo9831	1.90933	0.20361	1	1	11.25	0.666667	0.4	k__Bacteria; p__Proteobacteria; c__Epsilonproteobacteria; o__Nautiliales; f__; g__; s__
denovo652	1.89338	0.205906	1	1	2	0.666667	5.6	k__Bacteria; p__Proteobacteria; c__Epsilonproteobacteria; o__Campylobacterales; f__Helicobacteraceae; g__; s__
denovo8574	1.86829	0.209582	1	1	1.75	2	0.2	k__Bacteria; p__Proteobacteria; c__Epsilonproteobacteria; o__Campylobacterales; f__Helicobacteraceae; g__; s__
denovo1374	1.83662	0.214337	1	1	2.25	0.333333	0.2	k__Bacteria; p__GN02; c__BD1-5; o__; f__; g__; s__
denovo1954	1.83495	0.214591	1	1	1.5	0.333333	0.6	k__Bacteria; p__Proteobacteria; c__Epsilonproteobacteria; o__Campylobacterales; f__Helicobacteraceae; g__; s__
denovo1013	1.79237	0.221203	1	1	0	1.33333	0.4	k__Bacteria; p__Proteobacteria; c__Alphaproteobacteria; o__Rickettsiales; f__mitochondria
denovo1808	1.75	0.228032	1	1	0	0	0.4	k__Bacteria; p__Proteobacteria; c__Alphaproteobacteria; o__Rickettsiales; f__mitochondria
denovo4839	1.75	0.228032	1	1	0	0	0.4	k__Bacteria; p__Proteobacteria; c__Gammaproteobacteria; o__Xanthomonadales; f__Xanthomonadaceae; g__Stenotrophomonas
denovo3043	1.75	0.228032	1	1	0	0	0.4	k__Bacteria; p__Tenericutes; c__Mollicutes
denovo5220	1.75	0.228032	1	1	0	0	0.4	k__Bacteria; p__Tenericutes; c__Mollicutes; o__Mycoplasmatales; f__Mycoplasmataceae; g__Candidatus Hepatoplasma; s__
denovo5988	1.75	0.228032	1	1	0	0	0.4	k__Bacteria; p__Tenericutes; c__Mollicutes; o__Mycoplasmatales; f__Mycoplasmataceae; g__Candidatus Hepatoplasma; s__
denovo9494	1.69187	0.237826	1	1	3.75	0	11.6	k__Bacteria; p__Proteobacteria; c__Epsilonproteobacteria; o__Campylobacterales; f__Helicobacteraceae; g__; s__
denovo8738	1.6875	0.238582	1	1	0	0.333333	0	k__Bacteria; p__GN02; c__IIB17; o__; f__; g__; s__
denovo7630	1.6875	0.238582	1	1	0	0.333333	0	k__Bacteria; p__Proteobacteria
denovo8922	1.6875	0.238582	1	1	0	1.66667	0	k__Bacteria; p__Proteobacteria
denovo2900	1.6875	0.238582	1	1	0	0.333333	0	k__Bacteria; p__Proteobacteria; c__Alphaproteobacteria; o__Rickettsiales; f__mitochondria
denovo7002	1.6875	0.238582	1	1	0	0.333333	0	k__Bacteria; p__Proteobacteria; c__Deltaproteobacteria; o__GMD14H09; f__; g__; s__
denovo6598	1.6875	0.238582	1	1	0	0.333333	0	k__Bacteria; p__Proteobacteria; c__Epsilonproteobacteria; o__Campylobacterales; f__Helicobacteraceae; g__; s__
denovo10280	1.6875	0.238582	1	1	0	0.333333	0	k__Bacteria; p__Proteobacteria; c__Epsilonproteobacteria; o__Campylobacterales; f__Helicobacteraceae; g__Sulfurimonas; s__
denovo3362	1.6875	0.238582	1	1	0	1	0	k__Bacteria; p__Proteobacteria; c__Gammaproteobacteria
denovo5947	1.6875	0.238582	1	1	0	1.33333	0	k__Bacteria; p__Proteobacteria; c__Gammaproteobacteria
denovo6157	1.6875	0.238582	1	1	0	1	0	k__Bacteria; p__Proteobacteria; c__Gammaproteobacteria
denovo10516	1.6875	0.238582	1	1	0	2	0	k__Bacteria; p__Proteobacteria; c__Gammaproteobacteria
denovo10022	1.6875	0.238582	1	1	0	2.66667	0	k__Bacteria; p__Proteobacteria; c__Gammaproteobacteria; o__Thiotrichales; f__Thiotrichaceae; g__B46; s__
denovo2733	1.6875	0.238582	1	1	0	0.333333	0	k__Bacteria; p__Proteobacteria; c__Gammaproteobacteria; o__Thiotrichales; f__Thiotrichaceae; g__Cocleimonas; s__
denovo4021	1.6875	0.238582	1	1	0	0.333333	0	k__Bacteria; p__Proteobacteria; c__Gammaproteobacteria; o__Thiotrichales; f__Thiotrichaceae; g__Cocleimonas; s__
denovo1657	1.6875	0.238582	1	1	0	0.666667	0	k__Bacteria; p__Proteobacteria; c__Zetaproteobacteria; o__Mariprofundales; f__Mariprofundaceae; g__Mariprofundus; s__
denovo4015	1.6875	0.238582	1	1	0	0.333333	0	k__Bacteria; p__Proteobacteria; c__Zetaproteobacteria; o__Mariprofundales; f__Mariprofundaceae; g__Mariprofundus; s__
denovo4141	1.647	0.245738	1	1	2.5	0.333333	0	k__Bacteria; p__Proteobacteria; c__Epsilonproteobacteria; o__Campylobacterales; f__Campylobacteraceae; g__; s__
denovo10112	1.64634	0.245856	1	1	0.75	0.333333	0	k__Bacteria; p__Proteobacteria; c__Epsilonproteobacteria; o__Campylobacterales; f__Helicobacteraceae
denovo7593	1.64062	0.246888	1	1	0	0	1	k__Bacteria; p__Proteobacteria
denovo109	1.63636	0.24766	1	1	1	0	1.6	k__Bacteria; p__Proteobacteria; c__Epsilonproteobacteria; o__Campylobacterales; f__Helicobacteraceae; g__; s__
denovo4413	1.575	0.259118	1	1	0.5	0.333333	0	k__Bacteria; p__Proteobacteria; c__Epsilonproteobacteria; o__Campylobacterales; f__Helicobacteraceae; g__Sulfurovum; s__lithotrophicum
denovo7353	1.56688	0.260683	1	1	2	0	6.4	k__Bacteria; p__Proteobacteria; c__Epsilonproteobacteria; o__Campylobacterales; f__Helicobacteraceae; g__; s__
denovo8132	1.5633	0.261376	1	1	14.5	0.666667	40.6	k__Bacteria; p__Proteobacteria; c__Epsilonproteobacteria; o__Campylobacterales; f__Helicobacteraceae; g__; s__
denovo10463	1.55176	0.263625	1	1	16.75	1	51.8	k__Bacteria; p__Proteobacteria; c__Epsilonproteobacteria; o__Campylobacterales; f__Helicobacteraceae; g__; s__
denovo7611	1.52789	0.268357	1	1	27	3.66667	9	k__Bacteria; p__Bacteroidetes; c__Flavobacteriia; o__Flavobacteriales; f__Flavobacteriaceae
denovo2638	1.4966	0.274715	1	1	8.25	0	0.2	k__Bacteria; p__Proteobacteria; c__Epsilonproteobacteria; o__Nautiliales; f__; g__; s__
denovo493	1.49538	0.274966	1	1	9	0	0	k__Bacteria; p__Proteobacteria; c__Epsilonproteobacteria; o__Nautiliales; f__; g__; s__
denovo3933	1.47656	0.278885	1	1	0	0	0.6	k__Bacteria; p__Proteobacteria
denovo8389	1.47656	0.278885	1	1	0	0	0.6	k__Bacteria; p__Proteobacteria; c__Epsilonproteobacteria; o__Campylobacterales; f__Helicobacteraceae; g__; s__
denovo5041	1.47656	0.278885	1	1	0	0	0.6	k__Bacteria; p__Tenericutes; c__Mollicutes; o__Mycoplasmatales; f__Mycoplasmataceae; g__Candidatus Hepatoplasma; s__
denovo8562	1.47656	0.278885	1	1	0	0	0.6	k__Bacteria; p__Tenericutes; c__Mollicutes; o__Mycoplasmatales; f__Mycoplasmataceae; g__Candidatus Hepatoplasma; s__
denovo9749	1.45407	0.283657	1	1	16.25	0.666667	44.2	k__Bacteria; p__Proteobacteria; c__Epsilonproteobacteria; o__Campylobacterales; f__Helicobacteraceae
denovo2798	1.43804	0.287118	1	1	8.75	0.666667	22.8	k__Bacteria; p__Proteobacteria; c__Epsilonproteobacteria; o__Campylobacterales; f__Helicobacteraceae; g__; s__
denovo9488	1.4243	0.290127	1	1	2.5	0	5.6	k__Bacteria; p__Proteobacteria; c__Epsilonproteobacteria; o__Campylobacterales; f__Helicobacteraceae; g__; s__
denovo103	1.42105	0.290845	1	1	1.5	0.333333	0.6	k__Bacteria; p__Proteobacteria; c__Epsilonproteobacteria; o__Campylobacterales; f__Helicobacteraceae; g__; s__
denovo3414	1.41549	0.292077	1	1	0.75	0	0.2	k__Bacteria; p__Proteobacteria; c__Alphaproteobacteria; o__Sphingomonadales; f__Sphingomonadaceae; g__Sphingomonas
denovo9511	1.41549	0.292077	1	1	0.75	0	0.2	k__Bacteria; p__Proteobacteria; c__Epsilonproteobacteria; o__Campylobacterales; f__Helicobacteraceae; g__; s__
denovo10035	1.41241	0.292763	1	1	1.25	0.333333	0	k__Bacteria; p__Proteobacteria; c__Epsilonproteobacteria; o__Campylobacterales; f__Campylobacteraceae; g__Arcobacter; s__
denovo2107	1.41176	0.292907	1	1	10	0	0	k__Bacteria; p__Proteobacteria; c__Epsilonproteobacteria; o__Nautiliales; f__; g__; s__
denovo3749	1.401	0.295318	1	1	9	0.333333	19.4	k__Bacteria; p__Proteobacteria; c__Epsilonproteobacteria; o__Campylobacterales; f__Helicobacteraceae; g__; s__
denovo453	1.40074	0.295378	1	1	1	0	0.2	k__Bacteria; p__Proteobacteria; c__Epsilonproteobacteria; o__Campylobacterales; f__Helicobacteraceae; g__; s__
denovo7759	1.35392	0.306157	1	1	0	1.33333	0.2	k__Bacteria; p__GN02; c__; o__; f__; g__; s__
denovo391	1.35165	0.306693	1	1	1.5	0	1.6	k__Bacteria; p__Proteobacteria; c__Epsilonproteobacteria; o__Campylobacterales; f__Helicobacteraceae; g__; s__
denovo8876	1.33984	0.309493	1	1	0	0	1.4	k__Bacteria; p__Tenericutes; c__Mollicutes; o__Mycoplasmatales; f__Mycoplasmataceae; g__Candidatus Hepatoplasma; s__
denovo8403	1.31487	0.315519	1	1	3	0.333333	13.8	k__Bacteria; p__Proteobacteria; c__Epsilonproteobacteria; o__Campylobacterales; f__Helicobacteraceae; g__; s__
denovo7922	1.26059	0.329121	1	1	5	0	7.6	k__Bacteria; p__Proteobacteria; c__Epsilonproteobacteria; o__Campylobacterales; f__Helicobacteraceae
denovo4232	1.25893	0.329548	1	1	2	0	1.4	k__Bacteria; p__Proteobacteria; c__Epsilonproteobacteria; o__Campylobacterales; f__Helicobacteraceae; g__; s__
denovo6290	1.21782	0.340344	1	1	0.5	0	1.6	k__Bacteria; p__Tenericutes; c__Mollicutes; o__Mycoplasmatales; f__Mycoplasmataceae; g__Candidatus Hepatoplasma; s__
denovo1691	1.21154	0.342032	1	1	1	0.666667	0	k__Bacteria; p__Proteobacteria; c__Epsilonproteobacteria; o__Campylobacterales; f__Helicobacteraceae
denovo6152	1.1739	0.352361	1	1	11.5	0.666667	156.4	k__Bacteria; p__Tenericutes; c__Mollicutes; o__Mycoplasmatales; f__Mycoplasmataceae; g__Candidatus Hepatoplasma; s__
denovo4212	1.13996	0.362005	1	1	3	0	0.6	k__Bacteria; p__Proteobacteria
denovo3718	1.12894	0.365203	1	1	7.75	1.66667	6	k__Bacteria; p__Proteobacteria; c__Betaproteobacteria; o__Burkholderiales; f__Oxalobacteraceae; g__Ralstonia; s__
denovo6800	1.125	0.366357	1	1	0.5	0	0.2	k__Bacteria; p__Deferribacteres; c__Deferribacteres; o__Deferribacterales; f__; g__; s__
denovo5085	1.125	0.366357	1	1	0.5	0	0.2	k__Bacteria; p__Proteobacteria
denovo6682	1.125	0.366357	1	1	0.5	0	0.2	k__Bacteria; p__Proteobacteria; c__Epsilonproteobacteria
denovo7750	1.125	0.366357	1	1	0.5	0	1.4	k__Bacteria; p__Proteobacteria; c__Epsilonproteobacteria; o__Campylobacterales; f__Helicobacteraceae
denovo7949	1.125	0.366357	1	1	0.5	0	0.2	k__Bacteria; p__Proteobacteria; c__Epsilonproteobacteria; o__Campylobacterales; f__Helicobacteraceae
denovo5485	1.125	0.366357	1	1	0.5	0	0.2	k__Bacteria; p__Proteobacteria; c__Epsilonproteobacteria; o__Campylobacterales; f__Helicobacteraceae; g__; s__
denovo8734	1.125	0.366357	1	1	1	0	0.4	k__Bacteria; p__Proteobacteria; c__Epsilonproteobacteria; o__Campylobacterales; f__Helicobacteraceae; g__Nitratifractor; s__salsuginis
denovo2236	1.125	0.366357	1	1	0.5	0	0.2	k__Bacteria; p__Proteobacteria; c__Epsilonproteobacteria; o__Campylobacterales; f__Helicobacteraceae; g__Sulfurovum; s__lithotrophicum
denovo3024	1.09756	0.374508	1	1	0.25	0.666667	0	k__Bacteria; p__Bacteroidetes; c__Flavobacteriia; o__Flavobacteriales; f__Cryomorphaceae; g__Crocinitomix; s__
denovo1871	1.09756	0.374508	1	1	0.25	0.666667	0	k__Bacteria; p__Proteobacteria; c__Deltaproteobacteria; o__Desulfobacterales; f__Desulfobulbaceae; g__Desulfocapsa; s__
denovo6519	1.09389	0.375616	1	1	52.25	0.666667	0.2	k__Bacteria; p__Proteobacteria; c__Epsilonproteobacteria; o__Nautiliales; f__; g__; s__
denovo5453	1.07511	0.381345	1	1	4	6	1.8	k__Bacteria; p__Proteobacteria; c__Alphaproteobacteria; o__Rhodobacterales; f__Rhodobacteraceae
denovo10221	1.01683	0.399811	1	1	0	0.666667	0.2	k__Bacteria; p__Proteobacteria; c__Epsilonproteobacteria; o__Campylobacterales; f__Helicobacteraceae; g__; s__
denovo10099	1.00532	0.403585	1	1	0	0	1.2	k__Bacteria; p__Proteobacteria; c__Gammaproteobacteria; o__Vibrionales; f__Vibrionaceae; g__Photobacterium; s__angustum
denovo4485	1	0.405344	1	1	0.25	0	0	k__Bacteria; p__Acidobacteria; c__DA052; o__Ellin6513; f__; g__; s__
denovo8446	1	0.405344	1	1	0.25	0	0	k__Bacteria; p__Cyanobacteria; c__ML635J-21; o__; f__; g__; s__
denovo139	1	0.405344	1	1	0.25	0	0	k__Bacteria; p__Deferribacteres; c__Deferribacteres; o__Deferribacterales; f__; g__; s__
denovo3565	1	0.405344	1	1	0.25	0	0	k__Bacteria; p__Deferribacteres; c__Deferribacteres; o__Deferribacterales; f__; g__; s__
denovo6448	1	0.405344	1	1	0.25	0	0	k__Bacteria; p__Deferribacteres; c__Deferribacteres; o__Deferribacterales; f__; g__; s__
denovo7694	1	0.405344	1	1	0.25	0	0	k__Bacteria; p__Deferribacteres; c__Deferribacteres; o__Deferribacterales; f__; g__; s__
denovo626	1	0.405344	1	1	0.75	0	0	k__Bacteria; p__Proteobacteria
denovo6696	1	0.405344	1	1	0.25	0	0	k__Bacteria; p__Proteobacteria
denovo8013	1	0.405344	1	1	0.5	0	0	k__Bacteria; p__Proteobacteria
denovo566	1	0.405344	1	1	0.25	0	0	k__Bacteria; p__Proteobacteria; c__Alphaproteobacteria
denovo4174	1	0.405344	1	1	0.25	0	0	k__Bacteria; p__Proteobacteria; c__Alphaproteobacteria; o__Rhizobiales; f__Phyllobacteriaceae; g__Aminobacter; s__
denovo7881	1	0.405344	1	1	0.75	0	0	k__Bacteria; p__Proteobacteria; c__Alphaproteobacteria; o__Rhodospirillales; f__Acetobacteraceae; g__Acidocella; s__
denovo2831	1	0.405344	1	1	0.25	0	0	k__Bacteria; p__Proteobacteria; c__Alphaproteobacteria; o__Rickettsiales; f__mitochondria
denovo3501	1	0.405344	1	1	0.25	0	0	k__Bacteria; p__Proteobacteria; c__Alphaproteobacteria; o__Rickettsiales; f__mitochondria
denovo7925	1	0.405344	1	1	0.75	0	0	k__Bacteria; p__Proteobacteria; c__Alphaproteobacteria; o__Rickettsiales; f__mitochondria
denovo8233	1	0.405344	1	1	0.5	0	0	k__Bacteria; p__Proteobacteria; c__Alphaproteobacteria; o__Rickettsiales; f__mitochondria
denovo9207	1	0.405344	1	1	0.25	0	0	k__Bacteria; p__Proteobacteria; c__Alphaproteobacteria; o__Rickettsiales; f__mitochondria
denovo7854	1	0.405344	1	1	0.5	0	0	k__Bacteria; p__Proteobacteria; c__Betaproteobacteria; o__Burkholderiales; f__Burkholderiaceae; g__Burkholderia; s__tuberum
denovo8482	1	0.405344	1	1	1	0	0	k__Bacteria; p__Proteobacteria; c__Deltaproteobacteria; o__Desulfobacterales; f__Desulfobulbaceae
denovo6831	1	0.405344	1	1	1.25	0	0	k__Bacteria; p__Proteobacteria; c__Epsilonproteobacteria
denovo9858	1	0.405344	1	1	0.25	0	0	k__Bacteria; p__Proteobacteria; c__Epsilonproteobacteria; o__Campylobacterales; f__Campylobacteraceae; g__; s__
denovo7322	1	0.405344	1	1	0.5	0	0	k__Bacteria; p__Proteobacteria; c__Epsilonproteobacteria; o__Campylobacterales; f__Campylobacteraceae; g__Arcobacter; s__
denovo598	1	0.405344	1	1	0.5	0	0	k__Bacteria; p__Proteobacteria; c__Epsilonproteobacteria; o__Campylobacterales; f__Helicobacteraceae
denovo1746	1	0.405344	1	1	0.5	0	0	k__Bacteria; p__Proteobacteria; c__Epsilonproteobacteria; o__Campylobacterales; f__Helicobacteraceae
denovo2846	1	0.405344	1	1	0.25	0	0	k__Bacteria; p__Proteobacteria; c__Epsilonproteobacteria; o__Campylobacterales; f__Helicobacteraceae
denovo4103	1	0.405344	1	1	0.25	0	0	k__Bacteria; p__Proteobacteria; c__Epsilonproteobacteria; o__Campylobacterales; f__Helicobacteraceae
denovo6257	1	0.405344	1	1	0.25	0	0	k__Bacteria; p__Proteobacteria; c__Epsilonproteobacteria; o__Campylobacterales; f__Helicobacteraceae
denovo7269	1	0.405344	1	1	0.5	0	0	k__Bacteria; p__Proteobacteria; c__Epsilonproteobacteria; o__Campylobacterales; f__Helicobacteraceae
denovo10404	1	0.405344	1	1	0.25	0	0	k__Bacteria; p__Proteobacteria; c__Epsilonproteobacteria; o__Campylobacterales; f__Helicobacteraceae
denovo4958	1	0.405344	1	1	0.5	0	0	k__Bacteria; p__Proteobacteria; c__Epsilonproteobacteria; o__Campylobacterales; f__Helicobacteraceae; g__; s__
denovo5994	1	0.405344	1	1	0.25	0	0	k__Bacteria; p__Proteobacteria; c__Epsilonproteobacteria; o__Campylobacterales; f__Helicobacteraceae; g__; s__
denovo7285	1	0.405344	1	1	0.75	0	0	k__Bacteria; p__Proteobacteria; c__Epsilonproteobacteria; o__Campylobacterales; f__Helicobacteraceae; g__; s__
denovo7673	1	0.405344	1	1	0.5	0	0	k__Bacteria; p__Proteobacteria; c__Epsilonproteobacteria; o__Campylobacterales; f__Helicobacteraceae; g__; s__
denovo9294	1	0.405344	1	1	0.25	0	0	k__Bacteria; p__Proteobacteria; c__Epsilonproteobacteria; o__Campylobacterales; f__Helicobacteraceae; g__; s__
denovo9519	1	0.405344	1	1	0.25	0	0	k__Bacteria; p__Proteobacteria; c__Epsilonproteobacteria; o__Campylobacterales; f__Helicobacteraceae; g__; s__
denovo6534	1	0.405344	1	1	0.25	0	0	k__Bacteria; p__Proteobacteria; c__Gammaproteobacteria; o__Pseudomonadales; f__Moraxellaceae; g__Acinetobacter; s__lwoffii
denovo2010	1	0.405344	1	1	0.25	0	0	k__Bacteria; p__Proteobacteria; c__Gammaproteobacteria; o__Thiotrichales; f__Thiotrichaceae; g__Cocleimonas; s__
denovo7706	1	0.405344	1	1	0.5	0	0	k__Bacteria; p__Tenericutes; c__Mollicutes; o__Entomoplasmatales; f__; g__; s__
denovo3401	1	0.405344	1	1	0.25	0	0	k__Bacteria; p__Tenericutes; c__Mollicutes; o__Mycoplasmatales; f__Mycoplasmataceae; g__Candidatus Hepatoplasma; s__
denovo811	0.954545	0.420768	1	1	0.5	0	0.4	k__Bacteria; p__Bacteroidetes; c__[Saprospirae]; o__[Saprospirales]; f__Chitinophagaceae; g__; s__
denovo5770	0.954545	0.420768	1	1	1	0	0.8	k__Bacteria; p__Cyanobacteria; c__ML635J-21; o__; f__; g__; s__
denovo5563	0.954545	0.420768	1	1	0.5	0	0.4	k__Bacteria; p__Proteobacteria; c__Epsilonproteobacteria; o__Campylobacterales; f__Helicobacteraceae; g__; s__
denovo6018	0.931034	0.429027	1	1	0.5	0	0.8	k__Bacteria; p__Proteobacteria; c__Alphaproteobacteria; o__Rhizobiales; f__Phyllobacteriaceae; g__Mesorhizobium
denovo6062	0.931034	0.429027	1	1	0.5	0	0.8	k__Bacteria; p__Proteobacteria; c__Epsilonproteobacteria; o__Campylobacterales; f__Helicobacteraceae
denovo4244	0.931034	0.429027	1	1	0.5	0	0.8	k__Bacteria; p__Proteobacteria; c__Epsilonproteobacteria; o__Campylobacterales; f__Helicobacteraceae; g__; s__
denovo2418	0.924107	0.431498	1	1	0	0.333333	0.4	k__Bacteria; p__Proteobacteria; c__Epsilonproteobacteria; o__Campylobacterales; f__Helicobacteraceae
denovo9251	0.924107	0.431498	1	1	0	0.333333	0.4	k__Bacteria; p__Proteobacteria; c__Epsilonproteobacteria; o__Campylobacterales; f__Helicobacteraceae; g__; s__
denovo5219	0.910112	0.436544	1	1	0.75	0.666667	0	k__Bacteria; p__Proteobacteria; c__Alphaproteobacteria; o__Rhodobacterales; f__Rhodobacteraceae
denovo5462	0.880435	0.447485	1	1	1	0	0.4	k__Bacteria; p__Proteobacteria; c__Epsilonproteobacteria; o__Campylobacterales; f__Helicobacteraceae
denovo9979	0.880435	0.447485	1	1	1	0	0.4	k__Bacteria; p__Proteobacteria; c__Epsilonproteobacteria; o__Campylobacterales; f__Helicobacteraceae; g__; s__
denovo1424	0.849398	0.459287	1	1	1.25	1	0	k__Bacteria; p__GN02; c__; o__; f__; g__; s__
denovo2386	0.839674	0.463063	1	1	1	0	0.6	k__Bacteria; p__GN02; c__IIB17; o__; f__; g__; s__
denovo4390	0.839674	0.463063	1	1	1	0	0.6	k__Bacteria; p__Proteobacteria; c__Epsilonproteobacteria; o__Campylobacterales; f__Helicobacteraceae; g__Sulfurovum; s__lithotrophicum
denovo529	0.823924	0.469259	1	1	360.25	85.6667	242.2	k__Bacteria; p__Proteobacteria; c__Epsilonproteobacteria; o__Campylobacterales; f__Helicobacteraceae; g__; s__
denovo5519	0.816456	0.472233	1	1	0.25	0	0.6	k__Bacteria; p__Proteobacteria; c__Epsilonproteobacteria; o__Campylobacterales; f__Helicobacteraceae
denovo3698	0.816456	0.472233	1	1	0.5	0	1.2	k__Bacteria; p__Proteobacteria; c__Epsilonproteobacteria; o__Campylobacterales; f__Helicobacteraceae; g__; s__
denovo9296	0.816456	0.472233	1	1	0.25	0	0.6	k__Bacteria; p__Proteobacteria; c__Epsilonproteobacteria; o__Campylobacterales; f__Helicobacteraceae; g__; s__
denovo8573	0.80348	0.477454	1	1	37.5	6	31.6	k__Bacteria; p__Proteobacteria; c__Epsilonproteobacteria; o__Campylobacterales; f__Helicobacteraceae; g__; s__
denovo8954	0.799342	0.479135	1	1	1	0.333333	0	k__Bacteria; p__Proteobacteria; c__Alphaproteobacteria; o__Rickettsiales; f__mitochondria
denovo1556	0.794751	0.481007	1	1	3.5	0.333333	2.8	k__Bacteria; p__Proteobacteria; c__Epsilonproteobacteria; o__Campylobacterales; f__Helicobacteraceae; g__; s__
denovo1069	0.794118	0.481266	1	1	0.25	0.333333	0	k__Bacteria; p__Bacteroidetes; c__Flavobacteriia; o__Flavobacteriales; f__Flavobacteriaceae
denovo3225	0.794118	0.481266	1	1	0.25	1	0.4	k__Bacteria; p__GN02; c__IIB17; o__; f__; g__; s__
denovo3169	0.794118	0.481266	1	1	0.25	0.333333	0	k__Bacteria; p__Proteobacteria
denovo6526	0.794118	0.481266	1	1	0.25	0.333333	0	k__Bacteria; p__Proteobacteria
denovo268	0.794118	0.481266	1	1	0.25	0.333333	0	k__Bacteria; p__Proteobacteria; c__Alphaproteobacteria
denovo8635	0.794118	0.481266	1	1	0.25	0.333333	0	k__Bacteria; p__Proteobacteria; c__Alphaproteobacteria; o__Rickettsiales; f__mitochondria
denovo1844	0.794118	0.481266	1	1	0.25	0.333333	0	k__Bacteria; p__Proteobacteria; c__Epsilonproteobacteria; o__Campylobacterales; f__Helicobacteraceae
denovo3431	0.794118	0.481266	1	1	2.25	0	1.8	k__Bacteria; p__Proteobacteria; c__Epsilonproteobacteria; o__Campylobacterales; f__Helicobacteraceae
denovo3251	0.794118	0.481266	1	1	0.25	0.333333	0	k__Bacteria; p__Proteobacteria; c__Epsilonproteobacteria; o__Campylobacterales; f__Helicobacteraceae; g__Sulfurimonas; s__
denovo5072	0.794118	0.481266	1	1	0.25	0	1	k__Bacteria; p__Tenericutes; c__Mollicutes; o__Mycoplasmatales; f__Mycoplasmataceae; g__Candidatus Hepatoplasma; s__
denovo4562	0.767857	0.492157	1	1	0.5	0	0.6	k__Bacteria; p__Proteobacteria; c__Epsilonproteobacteria; o__Campylobacterales; f__Helicobacteraceae
denovo2890	0.761959	0.494644	1	1	0.75	0	1.4	k__Bacteria; p__Proteobacteria; c__Epsilonproteobacteria; o__Campylobacterales; f__Helicobacteraceae; g__; s__
denovo3935	0.758162	0.496254	1	1	11.5	2.33333	8.4	k__Bacteria; p__Proteobacteria; c__Epsilonproteobacteria; o__Campylobacterales; f__Helicobacteraceae; g__; s__
denovo8366	0.757732	0.496436	1	1	1.75	0	1.4	k__Bacteria; p__Deferribacteres; c__Deferribacteres; o__Deferribacterales; f__; g__; s__
denovo9615	0.747036	0.501006	1	1	0.75	0.333333	0.2	k__Bacteria; p__Bacteroidetes; c__Flavobacteriia; o__Flavobacteriales; f__Flavobacteriaceae
denovo3660	0.731092	0.507914	1	1	0.75	0	0.4	k__Bacteria; p__Proteobacteria; c__Epsilonproteobacteria; o__Campylobacterales; f__Helicobacteraceae
denovo6059	0.728873	0.508885	1	1	0	0.666667	0.8	k__Bacteria; p__Proteobacteria; c__Epsilonproteobacteria; o__Campylobacterales; f__Helicobacteraceae
denovo2500	0.715909	0.514602	1	1	0.5	0.333333	0	k__Bacteria; p__Proteobacteria; c__Epsilonproteobacteria; o__Campylobacterales; f__Helicobacteraceae; g__; s__
denovo5693	0.715909	0.514602	1	1	1	0.666667	0	k__Bacteria; p__Proteobacteria; c__Epsilonproteobacteria; o__Campylobacterales; f__Helicobacteraceae; g__; s__
denovo6537	0.692308	0.525212	1	1	0.25	0	0.4	k__Bacteria; p__Bacteroidetes; c__[Saprospirae]; o__[Saprospirales]; f__Chitinophagaceae; g__Sediminibacterium; s__
denovo10067	0.692308	0.525212	1	1	1.25	0.333333	0.6	k__Bacteria; p__Proteobacteria
denovo9544	0.692308	0.525212	1	1	0.25	0	0.4	k__Bacteria; p__Proteobacteria; c__Alphaproteobacteria; o__Rickettsiales; f__mitochondria
denovo186	0.691494	0.525582	1	1	3	1.33333	1.8	k__Bacteria; p__Proteobacteria; c__Alphaproteobacteria; o__Rickettsiales; f__mitochondria
denovo6502	0.690341	0.526108	1	1	0	0.666667	1	k__Bacteria; p__Proteobacteria
denovo2494	0.681058	0.530363	1	1	1.25	0	0.6	k__Bacteria; p__Deferribacteres; c__Deferribacteres; o__Deferribacterales; f__; g__; s__
denovo8620	0.665563	0.53756	1	1	0.75	0	0.2	k__Bacteria; p__Proteobacteria; c__Epsilonproteobacteria; o__Campylobacterales; f__Helicobacteraceae; g__; s__
denovo4296	0.65888	0.540701	1	1	10	1.66667	7.4	k__Bacteria; p__Proteobacteria; c__Epsilonproteobacteria; o__Campylobacterales; f__Helicobacteraceae
denovo6191	0.65625	0.541943	1	1	0	0	0.2	k__Bacteria; p__Cyanobacteria; c__Chloroplast; o__Streptophyta; f__; g__; s__
denovo429	0.65625	0.541943	1	1	0	0	0.4	k__Bacteria; p__Deferribacteres; c__Deferribacteres; o__Deferribacterales; f__; g__; s__
denovo1560	0.65625	0.541943	1	1	0	0	0.4	k__Bacteria; p__Deferribacteres; c__Deferribacteres; o__Deferribacterales; f__; g__; s__
denovo2189	0.65625	0.541943	1	1	0	0	0.2	k__Bacteria; p__Deferribacteres; c__Deferribacteres; o__Deferribacterales; f__; g__; s__
denovo4792	0.65625	0.541943	1	1	0	0	0.4	k__Bacteria; p__Deferribacteres; c__Deferribacteres; o__Deferribacterales; f__; g__; s__
denovo9596	0.65625	0.541943	1	1	0	0	0.2	k__Bacteria; p__Deferribacteres; c__Deferribacteres; o__Deferribacterales; f__; g__; s__
denovo1254	0.65625	0.541943	1	1	0	0	0.6	k__Bacteria; p__Proteobacteria
denovo3144	0.65625	0.541943	1	1	0	0	0.2	k__Bacteria; p__Proteobacteria
denovo5104	0.65625	0.541943	1	1	0	0	1	k__Bacteria; p__Proteobacteria
denovo8465	0.65625	0.541943	1	1	0	0	0.2	k__Bacteria; p__Proteobacteria
denovo10161	0.65625	0.541943	1	1	0	0	0.8	k__Bacteria; p__Proteobacteria
denovo6781	0.65625	0.541943	1	1	0	0	0.2	k__Bacteria; p__Proteobacteria; c__Alphaproteobacteria; o__Rhizobiales; f__Phyllobacteriaceae; g__Mesorhizobium
denovo825	0.65625	0.541943	1	1	0	0	0.2	k__Bacteria; p__Proteobacteria; c__Alphaproteobacteria; o__Rickettsiales; f__mitochondria
denovo2637	0.65625	0.541943	1	1	0	0	0.4	k__Bacteria; p__Proteobacteria; c__Alphaproteobacteria; o__Rickettsiales; f__mitochondria
denovo3952	0.65625	0.541943	1	1	0	0	0.2	k__Bacteria; p__Proteobacteria; c__Alphaproteobacteria; o__Rickettsiales; f__mitochondria
denovo4038	0.65625	0.541943	1	1	0	0	0.4	k__Bacteria; p__Proteobacteria; c__Alphaproteobacteria; o__Rickettsiales; f__mitochondria
denovo7764	0.65625	0.541943	1	1	0	0	0.2	k__Bacteria; p__Proteobacteria; c__Alphaproteobacteria; o__Rickettsiales; f__mitochondria
denovo1938	0.65625	0.541943	1	1	0	0	0.8	k__Bacteria; p__Proteobacteria; c__Betaproteobacteria; o__Thiobacterales; f__; g__; s__
denovo6785	0.65625	0.541943	1	1	0	0	0.2	k__Bacteria; p__Proteobacteria; c__Deltaproteobacteria; o__Desulfobacterales; f__Desulfobulbaceae
denovo8144	0.65625	0.541943	1	1	0	0	0.2	k__Bacteria; p__Proteobacteria; c__Deltaproteobacteria; o__Desulfobacterales; f__Desulfobulbaceae
denovo2926	0.65625	0.541943	1	1	0	0	0.2	k__Bacteria; p__Proteobacteria; c__Epsilonproteobacteria; o__Campylobacterales; f__Helicobacteraceae
denovo289	0.65625	0.541943	1	1	0	0	0.4	k__Bacteria; p__Proteobacteria; c__Epsilonproteobacteria; o__Campylobacterales; f__Helicobacteraceae; g__; s__
denovo470	0.65625	0.541943	1	1	0	0	2.6	k__Bacteria; p__Proteobacteria; c__Epsilonproteobacteria; o__Campylobacterales; f__Helicobacteraceae; g__; s__
denovo3081	0.65625	0.541943	1	1	0	0	0.4	k__Bacteria; p__Proteobacteria; c__Epsilonproteobacteria; o__Campylobacterales; f__Helicobacteraceae; g__; s__
denovo3168	0.65625	0.541943	1	1	0	0	0.2	k__Bacteria; p__Proteobacteria; c__Epsilonproteobacteria; o__Campylobacterales; f__Helicobacteraceae; g__; s__
denovo9710	0.65625	0.541943	1	1	0	0	0.2	k__Bacteria; p__Proteobacteria; c__Epsilonproteobacteria; o__Campylobacterales; f__Helicobacteraceae; g__; s__
denovo1095	0.65625	0.541943	1	1	0	0	0.2	k__Bacteria; p__Proteobacteria; c__Gammaproteobacteria
denovo7973	0.65625	0.541943	1	1	0	0	0.2	k__Bacteria; p__Proteobacteria; c__Gammaproteobacteria
denovo601	0.65625	0.541943	1	1	0	0	0.6	k__Bacteria; p__SR1; c__; o__; f__; g__; s__
denovo7198	0.65625	0.541943	1	1	0	0	0.6	k__Bacteria; p__Tenericutes; c__Mollicutes; o__; f__; g__; s__
denovo873	0.65625	0.541943	1	1	0	0	0.4	k__Bacteria; p__Tenericutes; c__Mollicutes; o__Mycoplasmatales; f__Mycoplasmataceae; g__Candidatus Hepatoplasma; s__
denovo1229	0.65625	0.541943	1	1	0	0	0.4	k__Bacteria; p__Tenericutes; c__Mollicutes; o__Mycoplasmatales; f__Mycoplasmataceae; g__Candidatus Hepatoplasma; s__
denovo2758	0.65625	0.541943	1	1	0	0	0.2	k__Bacteria; p__Tenericutes; c__Mollicutes; o__Mycoplasmatales; f__Mycoplasmataceae; g__Candidatus Hepatoplasma; s__
denovo3435	0.65625	0.541943	1	1	0	0	0.2	k__Bacteria; p__Tenericutes; c__Mollicutes; o__Mycoplasmatales; f__Mycoplasmataceae; g__Candidatus Hepatoplasma; s__
denovo5183	0.65625	0.541943	1	1	0	0	0.2	k__Bacteria; p__Tenericutes; c__Mollicutes; o__Mycoplasmatales; f__Mycoplasmataceae; g__Candidatus Hepatoplasma; s__
denovo8693	0.65625	0.541943	1	1	0	0	0.2	k__Bacteria; p__Tenericutes; c__Mollicutes; o__Mycoplasmatales; f__Mycoplasmataceae; g__Candidatus Hepatoplasma; s__
denovo8950	0.65625	0.541943	1	1	0	0	0.2	k__Bacteria; p__Tenericutes; c__Mollicutes; o__Mycoplasmatales; f__Mycoplasmataceae; g__Candidatus Hepatoplasma; s__
denovo9288	0.65625	0.541943	1	1	0	0	0.4	k__Bacteria; p__Tenericutes; c__Mollicutes; o__Mycoplasmatales; f__Mycoplasmataceae; g__Candidatus Hepatoplasma; s__
denovo9574	0.65625	0.541943	1	1	0	0	0.2	k__Bacteria; p__Tenericutes; c__Mollicutes; o__Mycoplasmatales; f__Mycoplasmataceae; g__Candidatus Hepatoplasma; s__
denovo9722	0.65625	0.541943	1	1	0	0	0.6	k__Bacteria; p__Tenericutes; c__Mollicutes; o__Mycoplasmatales; f__Mycoplasmataceae; g__Candidatus Hepatoplasma; s__
denovo10556	0.647348	0.546173	1	1	170.75	56.6667	100.2	k__Bacteria; p__Proteobacteria; c__Epsilonproteobacteria; o__Campylobacterales; f__Helicobacteraceae; g__; s__
denovo179	0.643979	0.547785	1	1	0.75	0	0.8	k__Bacteria; p__Bacteroidetes; c__Flavobacteriia; o__Flavobacteriales; f__Flavobacteriaceae
denovo5640	0.613636	0.562564	1	1	0	0.333333	0.2	k__Bacteria; p__Bacteroidetes; c__Flavobacteriia; o__Flavobacteriales; f__Flavobacteriaceae
denovo2101	0.613636	0.562564	1	1	0	0.333333	0.2	k__Bacteria; p__GN02; c__BD1-5; o__; f__; g__; s__
denovo9487	0.570423	0.584464	1	1	1.5	1	0.6	k__Bacteria; p__Bacteroidetes
denovo6458	0.568932	0.585237	1	1	4.25	1	3.6	k__Bacteria; p__Proteobacteria; c__Epsilonproteobacteria; o__Campylobacterales; f__Helicobacteraceae; g__; s__
denovo6254	0.561179	0.589282	1	1	7.25	1.33333	7	k__Bacteria; p__Proteobacteria; c__Epsilonproteobacteria; o__Campylobacterales; f__Helicobacteraceae; g__; s__
denovo2471	0.532895	0.604333	1	1	0.5	0	0.2	k__Bacteria; p__Cyanobacteria; c__Chloroplast; o__Streptophyta; f__; g__; s__
denovo1237	0.532895	0.604333	1	1	0.5	0	0.2	k__Bacteria; p__Deferribacteres; c__Deferribacteres; o__Deferribacterales; f__; g__; s__
denovo6601	0.532895	0.604333	1	1	0.5	0	0.2	k__Bacteria; p__Proteobacteria; c__Epsilonproteobacteria; o__Campylobacterales; f__Helicobacteraceae
denovo432	0.532895	0.604333	1	1	0.5	0	0.2	k__Bacteria; p__Proteobacteria; c__Epsilonproteobacteria; o__Campylobacterales; f__Helicobacteraceae; g__; s__
denovo6518	0.532895	0.604333	1	1	0.5	0	0.2	k__Bacteria; p__Proteobacteria; c__Epsilonproteobacteria; o__Campylobacterales; f__Helicobacteraceae; g__; s__
denovo8313	0.532895	0.604333	1	1	0.5	0	0.2	k__Bacteria; p__Proteobacteria; c__Epsilonproteobacteria; o__Campylobacterales; f__Helicobacteraceae; g__; s__
denovo8984	0.532895	0.604333	1	1	0.5	0	0.2	k__Bacteria; p__Proteobacteria; c__Epsilonproteobacteria; o__Campylobacterales; f__Helicobacteraceae; g__; s__
denovo3947	0.530606	0.605571	1	1	1	0.333333	1.6	k__Bacteria; p__Proteobacteria; c__Epsilonproteobacteria; o__Campylobacterales; f__Helicobacteraceae
denovo9586	0.527425	0.607297	1	1	1.5	0.333333	0.4	k__Bacteria; p__Proteobacteria
denovo3053	0.522612	0.60992	1	1	0.5	0	2.6	k__Bacteria; p__Proteobacteria; c__Epsilonproteobacteria; o__Campylobacterales; f__Campylobacteraceae
denovo2371	0.513587	0.614876	1	1	1	1	0.4	k__Bacteria; p__Proteobacteria; c__Betaproteobacteria; o__Burkholderiales; f__Comamonadaceae; g__Variovorax; s__paradoxus
denovo4353	0.508065	0.617933	1	1	0	0.333333	1	k__Bacteria; p__Proteobacteria
denovo4093	0.498337	0.623364	1	1	13	30.6667	15.4	k__Bacteria; p__Proteobacteria; c__Epsilonproteobacteria; o__Campylobacterales; f__Helicobacteraceae; g__; s__
denovo7166	0.48453	0.631172	1	1	0	0.333333	0.8	k__Bacteria; p__Proteobacteria
denovo4261	0.48148	0.632912	1	1	12	9	5.6	k__Bacteria; p__Proteobacteria; c__Epsilonproteobacteria; o__Campylobacterales; f__Campylobacteraceae; g__Sulfurospirillum; s__
denovo10169	0.467874	0.64075	1	1	3	0.666667	2.6	k__Bacteria; p__Proteobacteria; c__Epsilonproteobacteria; o__Campylobacterales; f__Helicobacteraceae
denovo3268	0.466793	0.641378	1	1	1	0	3.2	k__Bacteria; p__Deferribacteres; c__Deferribacteres; o__Deferribacterales; f__; g__; s__
denovo5119	0.464054	0.642972	1	1	4.25	1.33333	3	k__Bacteria; p__Proteobacteria; c__Epsilonproteobacteria; o__Campylobacterales; f__Helicobacteraceae; g__; s__
denovo1399	0.461376	0.644536	1	1	7.75	2	6.6	k__Bacteria; p__Proteobacteria; c__Epsilonproteobacteria; o__Campylobacterales; f__Helicobacteraceae; g__; s__
denovo5463	0.457627	0.646731	1	1	0	0.333333	0.6	k__Bacteria; p__Chlorobi; c__Ignavibacteria; o__Ignavibacteriales; f__lheB3-7; g__; s__
denovo93	0.446121	0.653529	1	1	0	0.333333	0.4	k__Bacteria; p__Proteobacteria; c__Alphaproteobacteria
denovo4042	0.446121	0.653529	1	1	0	0.333333	0.4	k__Bacteria; p__Proteobacteria; c__Alphaproteobacteria; o__Caulobacterales; f__Caulobacteraceae; g__Caulobacter; s__
denovo3195	0.446121	0.653529	1	1	0	0.333333	0.4	k__Bacteria; p__Proteobacteria; c__Epsilonproteobacteria; o__Campylobacterales; f__Helicobacteraceae; g__; s__
denovo4617	0.440531	0.656863	1	1	1.25	0.333333	1.2	k__Bacteria; p__Proteobacteria
denovo4946	0.437186	0.658868	1	1	0.75	0	0.4	k__Bacteria; p__Proteobacteria; c__Deltaproteobacteria; o__Desulfobacterales; f__Desulfobulbaceae; g__Desulfocapsa; s__
denovo706	0.437186	0.658868	1	1	0.75	0	0.4	k__Bacteria; p__Proteobacteria; c__Epsilonproteobacteria; o__Campylobacterales; f__Helicobacteraceae; g__; s__
denovo4999	0.429006	0.663803	1	1	0.25	0.333333	0.8	k__Bacteria; p__Proteobacteria; c__Epsilonproteobacteria; o__Campylobacterales; f__Helicobacteraceae; g__; s__
denovo6700	0.42826	0.664255	1	1	68	0.666667	142	k__Bacteria; p__Deferribacteres; c__Deferribacteres; o__Deferribacterales; f__; g__; s__
denovo4036	0.41168	0.674405	1	1	6.25	0	8.8	k__Bacteria; p__Deferribacteres; c__Deferribacteres; o__Deferribacterales; f__; g__; s__
denovo1338	0.40566	0.678137	1	1	0.25	0	0.6	k__Bacteria; p__Deferribacteres; c__Deferribacteres; o__Deferribacterales; f__; g__; s__
denovo8577	0.40566	0.678137	1	1	0.25	0	0.6	k__Bacteria; p__Deferribacteres; c__Deferribacteres; o__Deferribacterales; f__; g__; s__
denovo7705	0.40566	0.678137	1	1	0.25	0	0.6	k__Bacteria; p__Proteobacteria; c__Betaproteobacteria; o__Burkholderiales; f__Oxalobacteraceae; g__Ralstonia; s__
denovo6286	0.395498	0.684495	1	1	0.75	0	0.8	k__Bacteria; p__Proteobacteria; c__Epsilonproteobacteria; o__Campylobacterales; f__Helicobacteraceae; g__; s__
denovo141	0.377839	0.695717	1	1	0.5	2.66667	1.6	k__Bacteria; p__Proteobacteria
denovo8626	0.374867	0.697628	1	1	9.5	1.66667	13.2	k__Bacteria; p__Proteobacteria; c__Epsilonproteobacteria; o__Campylobacterales; f__Campylobacteraceae; g__Sulfurospirillum; s__
denovo197	0.373646	0.698415	1	1	1.5	0.666667	0.8	k__Bacteria; p__Proteobacteria; c__Epsilonproteobacteria; o__Campylobacterales; f__Helicobacteraceae
denovo1650	0.372296	0.699286	1	1	3.25	0	3.6	k__Bacteria; p__Deferribacteres; c__Deferribacteres; o__Deferribacterales; f__; g__; s__
denovo2209	0.364865	0.704106	1	1	0.5	0.333333	0.2	k__Bacteria; p__Proteobacteria
denovo7767	0.364865	0.704106	1	1	0.5	0.333333	0.2	k__Bacteria; p__Proteobacteria; c__Alphaproteobacteria; o__Rickettsiales; f__mitochondria
denovo8227	0.341772	0.719344	1	1	0.25	0	0.4	k__Bacteria; p__Proteobacteria
denovo9768	0.341772	0.719344	1	1	0.25	0	0.4	k__Bacteria; p__Proteobacteria
denovo9944	0.341772	0.719344	1	1	0.25	0	0.4	k__Bacteria; p__Proteobacteria; c__Alphaproteobacteria
denovo9568	0.341772	0.719344	1	1	0.25	0	0.4	k__Bacteria; p__Proteobacteria; c__Alphaproteobacteria; o__Rickettsiales; f__mitochondria
denovo1776	0.341772	0.719344	1	1	0.25	0	0.4	k__Bacteria; p__Proteobacteria; c__Epsilonproteobacteria; o__Campylobacterales; f__Helicobacteraceae; g__; s__
denovo5065	0.341772	0.719344	1	1	0.25	0	0.4	k__Bacteria; p__Proteobacteria; c__Epsilonproteobacteria; o__Campylobacterales; f__Helicobacteraceae; g__; s__
denovo8934	0.33871	0.721395	1	1	0.25	0	0.2	k__Bacteria; p__Actinobacteria; c__Actinobacteria; o__Actinomycetales; f__Dietziaceae; g__Dietzia; s__
denovo3008	0.33871	0.721395	1	1	0.25	0	0.2	k__Bacteria; p__Proteobacteria
denovo3219	0.33871	0.721395	1	1	0.25	0	0.2	k__Bacteria; p__Proteobacteria
denovo5459	0.33871	0.721395	1	1	0.25	0	0.2	k__Bacteria; p__Proteobacteria
denovo161	0.33871	0.721395	1	1	0.25	0	0.2	k__Bacteria; p__Proteobacteria; c__Alphaproteobacteria; o__Rhizobiales; f__Bradyrhizobiaceae; g__Bradyrhizobium; s__
denovo2166	0.33871	0.721395	1	1	0.25	0	0.2	k__Bacteria; p__Proteobacteria; c__Alphaproteobacteria; o__Rickettsiales; f__mitochondria
denovo7278	0.33871	0.721395	1	1	0.25	0	0.2	k__Bacteria; p__Proteobacteria; c__Alphaproteobacteria; o__Rickettsiales; f__mitochondria
denovo6917	0.33871	0.721395	1	1	0.25	0	0.2	k__Bacteria; p__Proteobacteria; c__Betaproteobacteria; o__Burkholderiales; f__Alcaligenaceae
denovo1967	0.33871	0.721395	1	1	0.25	0	0.2	k__Bacteria; p__Proteobacteria; c__Epsilonproteobacteria; o__Campylobacterales; f__Campylobacteraceae; g__Sulfurospirillum; s__
denovo898	0.33871	0.721395	1	1	0.25	0	0.2	k__Bacteria; p__Proteobacteria; c__Epsilonproteobacteria; o__Campylobacterales; f__Helicobacteraceae; g__; s__
denovo5329	0.33871	0.721395	1	1	0.25	0	0.2	k__Bacteria; p__Proteobacteria; c__Epsilonproteobacteria; o__Campylobacterales; f__Helicobacteraceae; g__; s__
denovo5697	0.33871	0.721395	1	1	0.25	0	0.2	k__Bacteria; p__Proteobacteria; c__Epsilonproteobacteria; o__Campylobacterales; f__Helicobacteraceae; g__; s__
denovo10353	0.33871	0.721395	1	1	0.25	0	0.2	k__Bacteria; p__Tenericutes; c__Mollicutes; o__Mycoplasmatales; f__Mycoplasmataceae; g__Candidatus Hepatoplasma; s__
denovo6346	0.325737	0.730163	1	1	0.75	0.333333	0.8	k__Bacteria; p__Proteobacteria; c__Epsilonproteobacteria; o__Campylobacterales; f__Helicobacteraceae; g__; s__
denovo6061	0.319514	0.734415	1	1	1.25	0	1.6	k__Bacteria; p__Bacteroidetes
denovo8872	0.316176	0.736708	1	1	0.5	0	0.6	k__Bacteria; p__Deferribacteres; c__Deferribacteres; o__Deferribacterales; f__; g__; s__
denovo10553	0.314578	0.73781	1	1	0.75	0	0.8	k__Bacteria; p__Deferribacteres; c__Deferribacteres; o__Deferribacterales; f__; g__; s__
denovo5768	0.276143	0.764907	1	1	1.25	0.333333	0.6	k__Bacteria; p__Proteobacteria; c__Epsilonproteobacteria; o__Campylobacterales; f__Helicobacteraceae; g__; s__
denovo9211	0.233307	0.796554	1	1	6.75	2.66667	9	k__Bacteria; p__Bacteroidetes
denovo1667	0.232279	0.797333	1	1	32.5	9.33333	28.8	k__Bacteria; p__Proteobacteria; c__Deltaproteobacteria; o__Desulfobacterales; f__Desulfobulbaceae
denovo3137	0.201493	0.821099	1	1	0.5	0.333333	0.2	k__Bacteria; p__Proteobacteria; c__Alphaproteobacteria; o__Rhizobiales; f__Phyllobacteriaceae; g__Phyllobacterium; s__
denovo3304	0.194502	0.826616	1	1	2.25	1.66667	4	k__Bacteria; p__Proteobacteria; c__Deltaproteobacteria; o__Desulfobacterales; f__Desulfobulbaceae; g__Desulfocapsa; s__
denovo2874	0.166835	0.848898	1	1	13.5	20.6667	20	k__Bacteria; p__Proteobacteria; c__Epsilonproteobacteria; o__Campylobacterales; f__Helicobacteraceae; g__; s__
denovo1987	0.165876	0.849683	1	1	23	11.3333	26.8	k__Bacteria; p__Proteobacteria; c__Deltaproteobacteria; o__Desulfobacterales; f__Desulfobulbaceae; g__Desulfocapsa; s__
denovo5690	0.152503	0.860728	1	1	7.75	4	8.2	k__Bacteria; p__Proteobacteria; c__Epsilonproteobacteria; o__Campylobacterales; f__Helicobacteraceae; g__; s__
denovo6435	0.122976	0.885746	1	1	0.5	0.333333	0.8	k__Bacteria; p__Proteobacteria; c__Deltaproteobacteria; o__Desulfobacterales; f__Desulfobulbaceae; g__Desulfocapsa; s__
denovo8272	0.0873786	0.917098	1	1	0.5	0.333333	0.6	k__Bacteria; p__Proteobacteria; c__Alphaproteobacteria; o__Rickettsiales; f__mitochondria
denovo4433	0.0676692	0.935041	1	1	0.25	0.333333	0.2	k__Bacteria; p__GN02; c__BD1-5; o__; f__; g__; s__
denovo8297	0.0676692	0.935041	1	1	0.25	0.333333	0.2	k__Bacteria; p__Proteobacteria; c__Alphaproteobacteria
denovo717	0.0676692	0.935041	1	1	0.25	0.333333	0.2	k__Bacteria; p__Proteobacteria; c__Alphaproteobacteria; o__Rickettsiales; f__mitochondria
denovo3637	0.0676692	0.935041	1	1	0.25	0.333333	0.2	k__Bacteria; p__Proteobacteria; c__Epsilonproteobacteria; o__Campylobacterales; f__Helicobacteraceae
denovo10154	0.0676692	0.935041	1	1	0.25	0.333333	0.2	k__Bacteria; p__Proteobacteria; c__Epsilonproteobacteria; o__Campylobacterales; f__Helicobacteraceae
denovo5597	0.0603577	0.941806	1	1	0.75	1	1.2	k__Bacteria; p__Proteobacteria; c__Deltaproteobacteria; o__Desulfobacterales; f__Desulfobulbaceae; g__Desulfocapsa; s__
denovo383	0.0567723	0.945145	1	1	6.75	7.66667	10	k__Bacteria; p__Bacteroidetes; c__Flavobacteriia; o__Flavobacteriales; f__Flavobacteriaceae; g__; s__
denovo4826	0.0487365	0.952682	1	1	0.25	0.333333	0.4	k__Bacteria; p__Bacteroidetes
denovo1215	0.032767	0.967879	1	1	0.5	0.333333	0.4	k__Bacteria; p__Proteobacteria; c__Alphaproteobacteria; o__Rhodobacterales; f__Rhodobacteraceae
denovo633	nan	nan	1	nan	0	0	0	k__Bacteria; p__Bacteroidetes; c__Bacteroidia; o__Bacteroidales; f__; g__; s__
denovo5663	nan	nan	1	nan	0	0	0	k__Bacteria; p__Bacteroidetes; c__Bacteroidia; o__Bacteroidales; f__; g__; s__
denovo1449	nan	nan	1	nan	0	1	0	k__Bacteria; p__Bacteroidetes; c__Flavobacteriia; o__Flavobacteriales; f__; g__; s__
denovo280	nan	nan	1	nan	0	0	0	k__Bacteria; p__Bacteroidetes; c__Flavobacteriia; o__Flavobacteriales; f__Flavobacteriaceae
denovo2612	nan	nan	1	nan	0	0	0	k__Bacteria; p__Bacteroidetes; c__Flavobacteriia; o__Flavobacteriales; f__Flavobacteriaceae; g__Lutimonas; s__
denovo4298	nan	nan	1	nan	0	0	0	k__Bacteria; p__Cyanobacteria; c__ML635J-21; o__; f__; g__; s__
denovo9443	nan	nan	1	nan	0	0	0	k__Bacteria; p__Cyanobacteria; c__ML635J-21; o__; f__; g__; s__
denovo80	nan	nan	1	nan	0	0	0	k__Bacteria; p__Deferribacteres; c__Deferribacteres; o__Deferribacterales; f__; g__; s__
denovo95	nan	nan	1	nan	0	0	0	k__Bacteria; p__Deferribacteres; c__Deferribacteres; o__Deferribacterales; f__; g__; s__
denovo349	nan	nan	1	nan	0	0	0	k__Bacteria; p__Deferribacteres; c__Deferribacteres; o__Deferribacterales; f__; g__; s__
denovo734	nan	nan	1	nan	0	0	0	k__Bacteria; p__Deferribacteres; c__Deferribacteres; o__Deferribacterales; f__; g__; s__
denovo1052	nan	nan	1	nan	0	0	0	k__Bacteria; p__Deferribacteres; c__Deferribacteres; o__Deferribacterales; f__; g__; s__
denovo1176	nan	nan	1	nan	0	0	0	k__Bacteria; p__Deferribacteres; c__Deferribacteres; o__Deferribacterales; f__; g__; s__
denovo1206	nan	nan	1	nan	0	0	0	k__Bacteria; p__Deferribacteres; c__Deferribacteres; o__Deferribacterales; f__; g__; s__
denovo1285	nan	nan	1	nan	0	0	0	k__Bacteria; p__Deferribacteres; c__Deferribacteres; o__Deferribacterales; f__; g__; s__
denovo1479	nan	nan	1	nan	0	0	0	k__Bacteria; p__Deferribacteres; c__Deferribacteres; o__Deferribacterales; f__; g__; s__
denovo1521	nan	nan	1	nan	0	0	0	k__Bacteria; p__Deferribacteres; c__Deferribacteres; o__Deferribacterales; f__; g__; s__
denovo2196	nan	nan	1	nan	0	0	0	k__Bacteria; p__Deferribacteres; c__Deferribacteres; o__Deferribacterales; f__; g__; s__
denovo2279	nan	nan	1	nan	0	0	0	k__Bacteria; p__Deferribacteres; c__Deferribacteres; o__Deferribacterales; f__; g__; s__
denovo2514	nan	nan	1	nan	0	0	0	k__Bacteria; p__Deferribacteres; c__Deferribacteres; o__Deferribacterales; f__; g__; s__
denovo2622	nan	nan	1	nan	0	0	0	k__Bacteria; p__Deferribacteres; c__Deferribacteres; o__Deferribacterales; f__; g__; s__
denovo2821	nan	nan	1	nan	0	0	0	k__Bacteria; p__Deferribacteres; c__Deferribacteres; o__Deferribacterales; f__; g__; s__
denovo3179	nan	nan	1	nan	0	0	0	k__Bacteria; p__Deferribacteres; c__Deferribacteres; o__Deferribacterales; f__; g__; s__
denovo3914	nan	nan	1	nan	0	0	0	k__Bacteria; p__Deferribacteres; c__Deferribacteres; o__Deferribacterales; f__; g__; s__
denovo4123	nan	nan	1	nan	0	0	0	k__Bacteria; p__Deferribacteres; c__Deferribacteres; o__Deferribacterales; f__; g__; s__
denovo4373	nan	nan	1	nan	0	0	0	k__Bacteria; p__Deferribacteres; c__Deferribacteres; o__Deferribacterales; f__; g__; s__
denovo4549	nan	nan	1	nan	0	0	0	k__Bacteria; p__Deferribacteres; c__Deferribacteres; o__Deferribacterales; f__; g__; s__
denovo4835	nan	nan	1	nan	0	0	0	k__Bacteria; p__Deferribacteres; c__Deferribacteres; o__Deferribacterales; f__; g__; s__
denovo4969	nan	nan	1	nan	0	0	0	k__Bacteria; p__Deferribacteres; c__Deferribacteres; o__Deferribacterales; f__; g__; s__
denovo5441	nan	nan	1	nan	0	0	0	k__Bacteria; p__Deferribacteres; c__Deferribacteres; o__Deferribacterales; f__; g__; s__
denovo5632	nan	nan	1	nan	0	0	0	k__Bacteria; p__Deferribacteres; c__Deferribacteres; o__Deferribacterales; f__; g__; s__
denovo5677	nan	nan	1	nan	0	0	0	k__Bacteria; p__Deferribacteres; c__Deferribacteres; o__Deferribacterales; f__; g__; s__
denovo5822	nan	nan	1	nan	0	0	0	k__Bacteria; p__Deferribacteres; c__Deferribacteres; o__Deferribacterales; f__; g__; s__
denovo6890	nan	nan	1	nan	0	0	0	k__Bacteria; p__Deferribacteres; c__Deferribacteres; o__Deferribacterales; f__; g__; s__
denovo6996	nan	nan	1	nan	0	0	0	k__Bacteria; p__Deferribacteres; c__Deferribacteres; o__Deferribacterales; f__; g__; s__
denovo7318	nan	nan	1	nan	0	0	0	k__Bacteria; p__Deferribacteres; c__Deferribacteres; o__Deferribacterales; f__; g__; s__
denovo7531	nan	nan	1	nan	0	0	0	k__Bacteria; p__Deferribacteres; c__Deferribacteres; o__Deferribacterales; f__; g__; s__
denovo7990	nan	nan	1	nan	0	0	0	k__Bacteria; p__Deferribacteres; c__Deferribacteres; o__Deferribacterales; f__; g__; s__
denovo8904	nan	nan	1	nan	0	0	0	k__Bacteria; p__Deferribacteres; c__Deferribacteres; o__Deferribacterales; f__; g__; s__
denovo9661	nan	nan	1	nan	0	0	0	k__Bacteria; p__Deferribacteres; c__Deferribacteres; o__Deferribacterales; f__; g__; s__
denovo10093	nan	nan	1	nan	0	0	0	k__Bacteria; p__Deferribacteres; c__Deferribacteres; o__Deferribacterales; f__; g__; s__
denovo1412	nan	nan	1	nan	0	0	0	k__Bacteria; p__Firmicutes; c__Clostridia; o__Clostridiales; f__Lachnospiraceae; g__Clostridium; s__colinum
denovo1759	nan	nan	1	nan	0	0	0	k__Bacteria; p__Firmicutes; c__Clostridia; o__Clostridiales; f__Lachnospiraceae; g__Clostridium; s__colinum
denovo3057	nan	nan	1	nan	0	0	0	k__Bacteria; p__Firmicutes; c__Clostridia; o__Clostridiales; f__Lachnospiraceae; g__Clostridium; s__colinum
denovo4204	nan	nan	1	nan	0	0	0	k__Bacteria; p__Firmicutes; c__Clostridia; o__Clostridiales; f__Lachnospiraceae; g__Clostridium; s__colinum
denovo5691	nan	nan	1	nan	0	0	0	k__Bacteria; p__Firmicutes; c__Clostridia; o__Clostridiales; f__Lachnospiraceae; g__Clostridium; s__colinum
denovo5857	nan	nan	1	nan	0	0	0	k__Bacteria; p__Firmicutes; c__Clostridia; o__Clostridiales; f__Lachnospiraceae; g__Clostridium; s__colinum
denovo6454	nan	nan	1	nan	0	0	0	k__Bacteria; p__Firmicutes; c__Clostridia; o__Clostridiales; f__Lachnospiraceae; g__Clostridium; s__colinum
denovo6683	nan	nan	1	nan	0	0	0	k__Bacteria; p__Firmicutes; c__Clostridia; o__Clostridiales; f__Lachnospiraceae; g__Clostridium; s__colinum
denovo7464	nan	nan	1	nan	0	0	0	k__Bacteria; p__Firmicutes; c__Clostridia; o__Clostridiales; f__Lachnospiraceae; g__Clostridium; s__colinum
denovo7520	nan	nan	1	nan	0	0	0	k__Bacteria; p__Firmicutes; c__Clostridia; o__Clostridiales; f__Lachnospiraceae; g__Clostridium; s__colinum
denovo8468	nan	nan	1	nan	0	0	0	k__Bacteria; p__Firmicutes; c__Clostridia; o__Clostridiales; f__Lachnospiraceae; g__Clostridium; s__colinum
denovo8541	nan	nan	1	nan	0	0	0	k__Bacteria; p__Firmicutes; c__Clostridia; o__Clostridiales; f__Lachnospiraceae; g__Clostridium; s__colinum
denovo9752	nan	nan	1	nan	0	0	0	k__Bacteria; p__GN02; c__BD1-5; o__; f__; g__; s__
denovo10484	nan	nan	1	nan	0	0	0	k__Bacteria; p__OD1; c__; o__; f__; g__; s__
denovo503	nan	nan	1	nan	0	0	0	k__Bacteria; p__Proteobacteria
denovo1892	nan	nan	1	nan	0	0	0	k__Bacteria; p__Proteobacteria
denovo3242	nan	nan	1	nan	0	0	0	k__Bacteria; p__Proteobacteria
denovo3621	nan	nan	1	nan	0	0	0	k__Bacteria; p__Proteobacteria
denovo3669	nan	nan	1	nan	0	0	0	k__Bacteria; p__Proteobacteria
denovo3958	nan	nan	1	nan	0	0	0	k__Bacteria; p__Proteobacteria
denovo5646	nan	nan	1	nan	0	0	0	k__Bacteria; p__Proteobacteria
denovo7033	nan	nan	1	nan	0	0	0	k__Bacteria; p__Proteobacteria
denovo7099	nan	nan	1	nan	0	0	0	k__Bacteria; p__Proteobacteria
denovo7684	nan	nan	1	nan	0	0	0	k__Bacteria; p__Proteobacteria
denovo8030	nan	nan	1	nan	0	0	0	k__Bacteria; p__Proteobacteria
denovo9017	nan	nan	1	nan	0	0	0	k__Bacteria; p__Proteobacteria
denovo10454	nan	nan	1	nan	0	0	0	k__Bacteria; p__Proteobacteria
denovo9196	nan	nan	1	nan	0	0	0	k__Bacteria; p__Proteobacteria; c__Alphaproteobacteria
denovo5739	nan	nan	1	nan	0	0	0	k__Bacteria; p__Proteobacteria; c__Alphaproteobacteria; o__Caulobacterales; f__Caulobacteraceae; g__; s__
denovo1373	nan	nan	1	nan	0	0	0	k__Bacteria; p__Proteobacteria; c__Alphaproteobacteria; o__Rhodobacterales; f__Rhodobacteraceae; g__; s__
denovo239	nan	nan	1	nan	0	0	0	k__Bacteria; p__Proteobacteria; c__Alphaproteobacteria; o__Rickettsiales; f__mitochondria
denovo260	nan	nan	1	nan	0	0	0	k__Bacteria; p__Proteobacteria; c__Alphaproteobacteria; o__Rickettsiales; f__mitochondria
denovo1072	nan	nan	1	nan	0	0	0	k__Bacteria; p__Proteobacteria; c__Alphaproteobacteria; o__Rickettsiales; f__mitochondria
denovo1770	nan	nan	1	nan	0	0	0	k__Bacteria; p__Proteobacteria; c__Alphaproteobacteria; o__Rickettsiales; f__mitochondria
denovo2066	nan	nan	1	nan	0	0	0	k__Bacteria; p__Proteobacteria; c__Alphaproteobacteria; o__Rickettsiales; f__mitochondria
denovo2178	nan	nan	1	nan	0	0	0	k__Bacteria; p__Proteobacteria; c__Alphaproteobacteria; o__Rickettsiales; f__mitochondria
denovo2222	nan	nan	1	nan	0	0	0	k__Bacteria; p__Proteobacteria; c__Alphaproteobacteria; o__Rickettsiales; f__mitochondria
denovo3782	nan	nan	1	nan	0	0	0	k__Bacteria; p__Proteobacteria; c__Alphaproteobacteria; o__Rickettsiales; f__mitochondria
denovo3795	nan	nan	1	nan	0	0	0	k__Bacteria; p__Proteobacteria; c__Alphaproteobacteria; o__Rickettsiales; f__mitochondria
denovo3832	nan	nan	1	nan	0	0	0	k__Bacteria; p__Proteobacteria; c__Alphaproteobacteria; o__Rickettsiales; f__mitochondria
denovo4482	nan	nan	1	nan	0	0	0	k__Bacteria; p__Proteobacteria; c__Alphaproteobacteria; o__Rickettsiales; f__mitochondria
denovo6934	nan	nan	1	nan	0	0	0	k__Bacteria; p__Proteobacteria; c__Alphaproteobacteria; o__Rickettsiales; f__mitochondria
denovo6941	nan	nan	1	nan	0	0	0	k__Bacteria; p__Proteobacteria; c__Alphaproteobacteria; o__Rickettsiales; f__mitochondria
denovo6951	nan	nan	1	nan	0	0	0	k__Bacteria; p__Proteobacteria; c__Alphaproteobacteria; o__Rickettsiales; f__mitochondria
denovo7711	nan	nan	1	nan	0	0	0	k__Bacteria; p__Proteobacteria; c__Alphaproteobacteria; o__Rickettsiales; f__mitochondria
denovo8173	nan	nan	1	nan	0	0	0	k__Bacteria; p__Proteobacteria; c__Alphaproteobacteria; o__Rickettsiales; f__mitochondria
denovo8181	nan	nan	1	nan	0	0	0	k__Bacteria; p__Proteobacteria; c__Alphaproteobacteria; o__Rickettsiales; f__mitochondria
denovo8806	nan	nan	1	nan	0	0	0	k__Bacteria; p__Proteobacteria; c__Alphaproteobacteria; o__Rickettsiales; f__mitochondria
denovo9116	nan	nan	1	nan	0	0	0	k__Bacteria; p__Proteobacteria; c__Alphaproteobacteria; o__Rickettsiales; f__mitochondria
denovo9526	nan	nan	1	nan	0	0	0	k__Bacteria; p__Proteobacteria; c__Alphaproteobacteria; o__Rickettsiales; f__mitochondria
denovo6438	nan	nan	1	nan	0	0	0	k__Bacteria; p__Proteobacteria; c__Betaproteobacteria; o__Burkholderiales; f__Burkholderiaceae; g__Burkholderia
denovo5629	nan	nan	1	nan	0	0	0	k__Bacteria; p__Proteobacteria; c__Betaproteobacteria; o__Burkholderiales; f__Burkholderiaceae; g__Burkholderia; s__
denovo4992	nan	nan	1	nan	0	0	0	k__Bacteria; p__Proteobacteria; c__Deltaproteobacteria; o__Desulfobacterales; f__Desulfobulbaceae
denovo8162	nan	nan	1	nan	0	0	0	k__Bacteria; p__Proteobacteria; c__Deltaproteobacteria; o__Desulfobacterales; f__Desulfobulbaceae; g__; s__
denovo2947	nan	nan	1	nan	0	0	0	k__Bacteria; p__Proteobacteria; c__Deltaproteobacteria; o__Desulfobacterales; f__Desulfobulbaceae; g__Desulfocapsa; s__
denovo5548	nan	nan	1	nan	0	0	0	k__Bacteria; p__Proteobacteria; c__Deltaproteobacteria; o__Desulfobacterales; f__Desulfobulbaceae; g__Desulfocapsa; s__
denovo6987	nan	nan	1	nan	0	0	0	k__Bacteria; p__Proteobacteria; c__Epsilonproteobacteria; o__Campylobacterales
denovo4090	nan	nan	1	nan	0	0	0	k__Bacteria; p__Proteobacteria; c__Epsilonproteobacteria; o__Campylobacterales; f__Campylobacteraceae; g__Arcobacter; s__
denovo9094	nan	nan	1	nan	0	0	0	k__Bacteria; p__Proteobacteria; c__Epsilonproteobacteria; o__Campylobacterales; f__Campylobacteraceae; g__Arcobacter; s__
denovo1315	nan	nan	1	nan	0	0	0	k__Bacteria; p__Proteobacteria; c__Epsilonproteobacteria; o__Campylobacterales; f__Helicobacteraceae
denovo1953	nan	nan	1	nan	0	0	0	k__Bacteria; p__Proteobacteria; c__Epsilonproteobacteria; o__Campylobacterales; f__Helicobacteraceae
denovo1973	nan	nan	1	nan	0	0	0	k__Bacteria; p__Proteobacteria; c__Epsilonproteobacteria; o__Campylobacterales; f__Helicobacteraceae
denovo2031	nan	nan	1	nan	0	0	0	k__Bacteria; p__Proteobacteria; c__Epsilonproteobacteria; o__Campylobacterales; f__Helicobacteraceae
denovo2170	nan	nan	1	nan	0	0	0	k__Bacteria; p__Proteobacteria; c__Epsilonproteobacteria; o__Campylobacterales; f__Helicobacteraceae
denovo2504	nan	nan	1	nan	0	0	0	k__Bacteria; p__Proteobacteria; c__Epsilonproteobacteria; o__Campylobacterales; f__Helicobacteraceae
denovo3096	nan	nan	1	nan	0	0	0	k__Bacteria; p__Proteobacteria; c__Epsilonproteobacteria; o__Campylobacterales; f__Helicobacteraceae
denovo3308	nan	nan	1	nan	0	0	0	k__Bacteria; p__Proteobacteria; c__Epsilonproteobacteria; o__Campylobacterales; f__Helicobacteraceae
denovo3700	nan	nan	1	nan	0	0	0	k__Bacteria; p__Proteobacteria; c__Epsilonproteobacteria; o__Campylobacterales; f__Helicobacteraceae
denovo3717	nan	nan	1	nan	0	0	0	k__Bacteria; p__Proteobacteria; c__Epsilonproteobacteria; o__Campylobacterales; f__Helicobacteraceae
denovo4147	nan	nan	1	nan	0	0	0	k__Bacteria; p__Proteobacteria; c__Epsilonproteobacteria; o__Campylobacterales; f__Helicobacteraceae
denovo4684	nan	nan	1	nan	0	0	0	k__Bacteria; p__Proteobacteria; c__Epsilonproteobacteria; o__Campylobacterales; f__Helicobacteraceae
denovo5825	nan	nan	1	nan	0	0	0	k__Bacteria; p__Proteobacteria; c__Epsilonproteobacteria; o__Campylobacterales; f__Helicobacteraceae
denovo5890	nan	nan	1	nan	0	0	0	k__Bacteria; p__Proteobacteria; c__Epsilonproteobacteria; o__Campylobacterales; f__Helicobacteraceae
denovo6410	nan	nan	1	nan	0	0	0	k__Bacteria; p__Proteobacteria; c__Epsilonproteobacteria; o__Campylobacterales; f__Helicobacteraceae
denovo6493	nan	nan	1	nan	0	0	0	k__Bacteria; p__Proteobacteria; c__Epsilonproteobacteria; o__Campylobacterales; f__Helicobacteraceae
denovo6628	nan	nan	1	nan	0	0	0	k__Bacteria; p__Proteobacteria; c__Epsilonproteobacteria; o__Campylobacterales; f__Helicobacteraceae
denovo7533	nan	nan	1	nan	0	0	0	k__Bacteria; p__Proteobacteria; c__Epsilonproteobacteria; o__Campylobacterales; f__Helicobacteraceae
denovo7651	nan	nan	1	nan	0	0	0	k__Bacteria; p__Proteobacteria; c__Epsilonproteobacteria; o__Campylobacterales; f__Helicobacteraceae
denovo8107	nan	nan	1	nan	0	0	0	k__Bacteria; p__Proteobacteria; c__Epsilonproteobacteria; o__Campylobacterales; f__Helicobacteraceae
denovo8416	nan	nan	1	nan	0	0	0	k__Bacteria; p__Proteobacteria; c__Epsilonproteobacteria; o__Campylobacterales; f__Helicobacteraceae
denovo8811	nan	nan	1	nan	0	0	0	k__Bacteria; p__Proteobacteria; c__Epsilonproteobacteria; o__Campylobacterales; f__Helicobacteraceae
denovo9161	nan	nan	1	nan	0	0	0	k__Bacteria; p__Proteobacteria; c__Epsilonproteobacteria; o__Campylobacterales; f__Helicobacteraceae
denovo9463	nan	nan	1	nan	0	0	0	k__Bacteria; p__Proteobacteria; c__Epsilonproteobacteria; o__Campylobacterales; f__Helicobacteraceae
denovo9913	nan	nan	1	nan	0	0	0	k__Bacteria; p__Proteobacteria; c__Epsilonproteobacteria; o__Campylobacterales; f__Helicobacteraceae
denovo10219	nan	nan	1	nan	0	0	0	k__Bacteria; p__Proteobacteria; c__Epsilonproteobacteria; o__Campylobacterales; f__Helicobacteraceae
denovo303	nan	nan	1	nan	0	0	0	k__Bacteria; p__Proteobacteria; c__Epsilonproteobacteria; o__Campylobacterales; f__Helicobacteraceae; g__; s__
denovo1014	nan	nan	1	nan	0	0	0	k__Bacteria; p__Proteobacteria; c__Epsilonproteobacteria; o__Campylobacterales; f__Helicobacteraceae; g__; s__
denovo1178	nan	nan	1	nan	0	0	0	k__Bacteria; p__Proteobacteria; c__Epsilonproteobacteria; o__Campylobacterales; f__Helicobacteraceae; g__; s__
denovo1261	nan	nan	1	nan	0	0	0	k__Bacteria; p__Proteobacteria; c__Epsilonproteobacteria; o__Campylobacterales; f__Helicobacteraceae; g__; s__
denovo1463	nan	nan	1	nan	0	0	0	k__Bacteria; p__Proteobacteria; c__Epsilonproteobacteria; o__Campylobacterales; f__Helicobacteraceae; g__; s__
denovo2608	nan	nan	1	nan	0	0	0	k__Bacteria; p__Proteobacteria; c__Epsilonproteobacteria; o__Campylobacterales; f__Helicobacteraceae; g__; s__
denovo3133	nan	nan	1	nan	0	0	0	k__Bacteria; p__Proteobacteria; c__Epsilonproteobacteria; o__Campylobacterales; f__Helicobacteraceae; g__; s__
denovo3517	nan	nan	1	nan	0	0	0	k__Bacteria; p__Proteobacteria; c__Epsilonproteobacteria; o__Campylobacterales; f__Helicobacteraceae; g__; s__
denovo3616	nan	nan	1	nan	0	0	0	k__Bacteria; p__Proteobacteria; c__Epsilonproteobacteria; o__Campylobacterales; f__Helicobacteraceae; g__; s__
denovo4026	nan	nan	1	nan	0	0	0	k__Bacteria; p__Proteobacteria; c__Epsilonproteobacteria; o__Campylobacterales; f__Helicobacteraceae; g__; s__
denovo4189	nan	nan	1	nan	0	0	0	k__Bacteria; p__Proteobacteria; c__Epsilonproteobacteria; o__Campylobacterales; f__Helicobacteraceae; g__; s__
denovo4357	nan	nan	1	nan	0	0	0	k__Bacteria; p__Proteobacteria; c__Epsilonproteobacteria; o__Campylobacterales; f__Helicobacteraceae; g__; s__
denovo4650	nan	nan	1	nan	0	0	0	k__Bacteria; p__Proteobacteria; c__Epsilonproteobacteria; o__Campylobacterales; f__Helicobacteraceae; g__; s__
denovo5278	nan	nan	1	nan	0	0	0	k__Bacteria; p__Proteobacteria; c__Epsilonproteobacteria; o__Campylobacterales; f__Helicobacteraceae; g__; s__
denovo5910	nan	nan	1	nan	0	0	0	k__Bacteria; p__Proteobacteria; c__Epsilonproteobacteria; o__Campylobacterales; f__Helicobacteraceae; g__; s__
denovo6424	nan	nan	1	nan	0	0	0	k__Bacteria; p__Proteobacteria; c__Epsilonproteobacteria; o__Campylobacterales; f__Helicobacteraceae; g__; s__
denovo7144	nan	nan	1	nan	0	0	0	k__Bacteria; p__Proteobacteria; c__Epsilonproteobacteria; o__Campylobacterales; f__Helicobacteraceae; g__; s__
denovo7392	nan	nan	1	nan	0	0	0	k__Bacteria; p__Proteobacteria; c__Epsilonproteobacteria; o__Campylobacterales; f__Helicobacteraceae; g__; s__
denovo7926	nan	nan	1	nan	0	0	0	k__Bacteria; p__Proteobacteria; c__Epsilonproteobacteria; o__Campylobacterales; f__Helicobacteraceae; g__; s__
denovo8334	nan	nan	1	nan	0	0	0	k__Bacteria; p__Proteobacteria; c__Epsilonproteobacteria; o__Campylobacterales; f__Helicobacteraceae; g__; s__
denovo8476	nan	nan	1	nan	0	0	0	k__Bacteria; p__Proteobacteria; c__Epsilonproteobacteria; o__Campylobacterales; f__Helicobacteraceae; g__; s__
denovo9194	nan	nan	1	nan	0	0	0	k__Bacteria; p__Proteobacteria; c__Epsilonproteobacteria; o__Campylobacterales; f__Helicobacteraceae; g__; s__
denovo10526	nan	nan	1	nan	0	0	0	k__Bacteria; p__Proteobacteria; c__Epsilonproteobacteria; o__Campylobacterales; f__Helicobacteraceae; g__; s__
denovo3546	nan	nan	1	nan	0	0	0	k__Bacteria; p__Proteobacteria; c__Epsilonproteobacteria; o__Campylobacterales; f__Helicobacteraceae; g__Sulfurovum; s__lithotrophicum
denovo3697	nan	nan	1	nan	0	0	0	k__Bacteria; p__Proteobacteria; c__Epsilonproteobacteria; o__Campylobacterales; f__Helicobacteraceae; g__Sulfurovum; s__lithotrophicum
denovo5876	nan	nan	1	nan	0	0	0	k__Bacteria; p__Proteobacteria; c__Epsilonproteobacteria; o__Campylobacterales; f__Helicobacteraceae; g__Sulfurovum; s__lithotrophicum
denovo10033	nan	nan	1	nan	0	0	0	k__Bacteria; p__Proteobacteria; c__Epsilonproteobacteria; o__Campylobacterales; f__Helicobacteraceae; g__Sulfurovum; s__lithotrophicum
denovo327	nan	nan	1	nan	0	0	0	k__Bacteria; p__Proteobacteria; c__Gammaproteobacteria
denovo442	nan	nan	1	nan	0	0	0	k__Bacteria; p__Proteobacteria; c__Gammaproteobacteria
denovo6189	nan	nan	1	nan	0	0	0	k__Bacteria; p__Proteobacteria; c__Gammaproteobacteria
denovo2717	nan	nan	1	nan	0	1	0	k__Bacteria; p__Proteobacteria; c__Gammaproteobacteria; o__Thiotrichales; f__Thiotrichaceae; g__Cocleimonas; s__
denovo2965	nan	nan	1	nan	0	0	0	k__Bacteria; p__Proteobacteria; c__Gammaproteobacteria; o__Thiotrichales; f__Thiotrichaceae; g__Cocleimonas; s__
denovo128	nan	nan	1	nan	0	0	0	k__Bacteria; p__Tenericutes; c__Mollicutes; o__Mycoplasmatales; f__Mycoplasmataceae; g__Candidatus Hepatoplasma; s__
denovo1572	nan	nan	1	nan	0	0	0	k__Bacteria; p__Tenericutes; c__Mollicutes; o__Mycoplasmatales; f__Mycoplasmataceae; g__Candidatus Hepatoplasma; s__
denovo1707	nan	nan	1	nan	0	0	0	k__Bacteria; p__Tenericutes; c__Mollicutes; o__Mycoplasmatales; f__Mycoplasmataceae; g__Candidatus Hepatoplasma; s__
denovo3321	nan	nan	1	nan	0	0	0	k__Bacteria; p__Tenericutes; c__Mollicutes; o__Mycoplasmatales; f__Mycoplasmataceae; g__Candidatus Hepatoplasma; s__
denovo6146	nan	nan	1	nan	0	0	0	k__Bacteria; p__Tenericutes; c__Mollicutes; o__Mycoplasmatales; f__Mycoplasmataceae; g__Candidatus Hepatoplasma; s__
denovo9348	nan	nan	1	nan	0	0	0	k__Bacteria; p__Tenericutes; c__Mollicutes; o__Mycoplasmatales; f__Mycoplasmataceae; g__Candidatus Hepatoplasma; s__
denovo9557	nan	nan	1	nan	0	0	0	k__Bacteria; p__Tenericutes; c__Mollicutes; o__Mycoplasmatales; f__Mycoplasmataceae; g__Candidatus Hepatoplasma; s__
denovo10182	nan	nan	1	nan	0	0	0	k__Bacteria; p__Tenericutes; c__Mollicutes; o__Mycoplasmatales; f__Mycoplasmataceae; g__Candidatus Hepatoplasma; s__
denovo10455	nan	nan	1	nan	0	0	0	k__Bacteria; p__Tenericutes; c__Mollicutes; o__Mycoplasmatales; f__Mycoplasmataceae; g__Candidatus Hepatoplasma; s__
denovo10457	nan	nan	1	nan	0	0	0	k__Bacteria; p__Tenericutes; c__Mollicutes; o__Mycoplasmatales; f__Mycoplasmataceae; g__Candidatus Hepatoplasma; s__

## Sheet: Logatchev_Organs_ANOVA
OTU	Test-Statistic	P	FDR_P	Bonferroni_P	digestive tract_mean	stomach_mean	taxonomy
denovo6800	11.6667	0.0112014	0.979821	1	0.75	0	k__Bacteria; p__Deferribacteres; c__Deferribacteres; o__Deferribacterales; f__; g__; s__
denovo8366	10.6794	0.0137134	0.979821	1	3.25	0.2	k__Bacteria; p__Deferribacteres; c__Deferribacteres; o__Deferribacterales; f__; g__; s__
denovo10132	8.35188	0.0233175	0.979821	1	10.5	2.4	k__Bacteria; p__Proteobacteria; c__Epsilonproteobacteria; o__Campylobacterales; f__Helicobacteraceae; g__; s__
denovo3997	7.77778	0.0269522	0.979821	1	1	0	k__Bacteria; p__Proteobacteria; c__Epsilonproteobacteria; o__Nautiliales; f__; g__; s__
denovo5869	7.77778	0.0269522	0.979821	1	1	0	k__Bacteria; p__Proteobacteria; c__Gammaproteobacteria; o__Thiotrichales; f__Thiotrichaceae; g__Cocleimonas; s__
denovo2494	6.22222	0.0413272	0.979821	1	2	0	k__Bacteria; p__Deferribacteres; c__Deferribacteres; o__Deferribacterales; f__; g__; s__
denovo3212	5.6669	0.0488444	0.979821	1	20	5.6	k__Bacteria; p__Proteobacteria; c__Epsilonproteobacteria; o__Campylobacterales; f__Helicobacteraceae; g__; s__
denovo453	5.11696	0.0581536	0.979821	1	1.25	0	k__Bacteria; p__Proteobacteria; c__Epsilonproteobacteria; o__Campylobacterales; f__Helicobacteraceae; g__; s__
denovo1443	5.11696	0.0581536	0.979821	1	1.25	0	k__Bacteria; p__Proteobacteria; c__Epsilonproteobacteria; o__Campylobacterales; f__Helicobacteraceae; g__; s__
denovo2649	4.90992	0.0622588	0.979821	1	4.75	0.4	k__Bacteria; p__Proteobacteria; c__Epsilonproteobacteria; o__Campylobacterales; f__Campylobacteraceae; g__; s__
denovo2977	4.88417	0.0627958	0.979821	1	19	289.4	k__Bacteria; p__Tenericutes; c__Mollicutes; o__Mycoplasmatales; f__Mycoplasmataceae; g__Candidatus Hepatoplasma; s__
denovo1650	4.84724	0.0635765	0.979821	1	7.75	0	k__Bacteria; p__Deferribacteres; c__Deferribacteres; o__Deferribacterales; f__; g__; s__
denovo179	4.53257	0.0707764	0.979821	1	1.5	0.2	k__Bacteria; p__Bacteroidetes; c__Flavobacteriia; o__Flavobacteriales; f__Flavobacteriaceae
denovo6290	4.44444	0.0729838	0.979821	1	0	2	k__Bacteria; p__Tenericutes; c__Mollicutes; o__Mycoplasmatales; f__Mycoplasmataceae; g__Candidatus Hepatoplasma; s__
denovo4036	4.43117	0.0733242	0.979821	1	17	0.2	k__Bacteria; p__Deferribacteres; c__Deferribacteres; o__Deferribacterales; f__; g__; s__
denovo2166	3.88889	0.0892243	0.979821	1	0.5	0	k__Bacteria; p__Proteobacteria; c__Alphaproteobacteria; o__Rickettsiales; f__mitochondria
denovo7278	3.88889	0.0892243	0.979821	1	0.5	0	k__Bacteria; p__Proteobacteria; c__Alphaproteobacteria; o__Rickettsiales; f__mitochondria
denovo8272	3.88889	0.0892243	0.979821	1	0	1	k__Bacteria; p__Proteobacteria; c__Alphaproteobacteria; o__Rickettsiales; f__mitochondria
denovo366	3.88889	0.0892243	0.979821	1	0.5	0	k__Bacteria; p__Proteobacteria; c__Epsilonproteobacteria; o__Campylobacterales; f__Helicobacteraceae
denovo5795	3.88889	0.0892243	0.979821	1	1	0	k__Bacteria; p__Proteobacteria; c__Epsilonproteobacteria; o__Campylobacterales; f__Helicobacteraceae; g__; s__
denovo6808	3.88889	0.0892243	0.979821	1	0.5	0	k__Bacteria; p__Proteobacteria; c__Epsilonproteobacteria; o__Campylobacterales; f__Helicobacteraceae; g__Sulfurimonas; s__
denovo4413	3.88889	0.0892243	0.979821	1	0.5	0	k__Bacteria; p__Proteobacteria; c__Epsilonproteobacteria; o__Campylobacterales; f__Helicobacteraceae; g__Sulfurovum; s__lithotrophicum
denovo10553	3.73638	0.0945078	0.979821	1	1.75	0	k__Bacteria; p__Deferribacteres; c__Deferribacteres; o__Deferribacterales; f__; g__; s__
denovo8872	3.60082	0.0995592	0.979821	1	1.25	0	k__Bacteria; p__Deferribacteres; c__Deferribacteres; o__Deferribacterales; f__; g__; s__
denovo627	3.60082	0.0995592	0.979821	1	1.25	0	k__Bacteria; p__Proteobacteria; c__Epsilonproteobacteria; o__Campylobacterales; f__Helicobacteraceae; g__; s__
denovo706	3.60082	0.0995592	0.979821	1	1.25	0	k__Bacteria; p__Proteobacteria; c__Epsilonproteobacteria; o__Campylobacterales; f__Helicobacteraceae; g__; s__
denovo1653	3.58687	0.100099	0.979821	1	2.75	0.4	k__Bacteria; p__Proteobacteria; c__Epsilonproteobacteria; o__Campylobacterales; f__Helicobacteraceae
denovo9296	3.55556	0.101326	0.979821	1	0	0.8	k__Bacteria; p__Proteobacteria; c__Epsilonproteobacteria; o__Campylobacterales; f__Helicobacteraceae; g__; s__
denovo6028	3.31401	0.111496	0.979821	1	2	0.6	k__Bacteria; p__Proteobacteria; c__Epsilonproteobacteria; o__Campylobacterales; f__Helicobacteraceae; g__Sulfurimonas; s__
denovo1237	3.18182	0.117646	0.979821	1	0.75	0	k__Bacteria; p__Deferribacteres; c__Deferribacteres; o__Deferribacterales; f__; g__; s__
denovo2723	3.18182	0.117646	0.979821	1	0.75	0	k__Bacteria; p__Proteobacteria; c__Epsilonproteobacteria; o__Campylobacterales; f__Helicobacteraceae
denovo10112	3.18182	0.117646	0.979821	1	0.75	0	k__Bacteria; p__Proteobacteria; c__Epsilonproteobacteria; o__Campylobacterales; f__Helicobacteraceae
denovo2783	3.18182	0.117646	0.979821	1	1.5	0	k__Bacteria; p__Proteobacteria; c__Epsilonproteobacteria; o__Campylobacterales; f__Helicobacteraceae; g__; s__
denovo6700	3.16017	0.118696	0.979821	1	243.5	1.6	k__Bacteria; p__Deferribacteres; c__Deferribacteres; o__Deferribacterales; f__; g__; s__
denovo9860	2.97195	0.128379	0.979821	1	3.75	0.8	k__Bacteria; p__Proteobacteria; c__Gammaproteobacteria; o__Thiotrichales; f__Thiotrichaceae; g__Cocleimonas; s__
denovo5619	2.6231	0.149351	0.979821	1	89.75	16.4	k__Bacteria; p__Proteobacteria; c__Epsilonproteobacteria; o__Campylobacterales; f__Campylobacteraceae; g__Arcobacter; s__
denovo4909	2.59642	0.151141	0.979821	1	14	1.6	k__Bacteria; p__Proteobacteria; c__Epsilonproteobacteria
denovo1338	2.59259	0.1514	0.979821	1	1	0	k__Bacteria; p__Deferribacteres; c__Deferribacteres; o__Deferribacterales; f__; g__; s__
denovo8577	2.59259	0.1514	0.979821	1	1	0	k__Bacteria; p__Deferribacteres; c__Deferribacteres; o__Deferribacterales; f__; g__; s__
denovo1691	2.59259	0.1514	0.979821	1	1	0	k__Bacteria; p__Proteobacteria; c__Epsilonproteobacteria; o__Campylobacterales; f__Helicobacteraceae
denovo4517	2.59259	0.1514	0.979821	1	2	0	k__Bacteria; p__Proteobacteria; c__Epsilonproteobacteria; o__Campylobacterales; f__Helicobacteraceae; g__; s__
denovo9489	2.57665	0.152486	0.979821	1	0.75	5.2	k__Bacteria; p__Proteobacteria; c__Epsilonproteobacteria; o__Campylobacterales; f__Helicobacteraceae; g__; s__
denovo1374	2.5586	0.153729	0.979821	1	2.25	0.2	k__Bacteria; p__GN02; c__BD1-5; o__; f__; g__; s__
denovo9831	2.52951	0.15576	0.979821	1	11.25	0.4	k__Bacteria; p__Proteobacteria; c__Epsilonproteobacteria; o__Nautiliales; f__; g__; s__
denovo4141	2.37127	0.167482	0.979821	1	2.5	0	k__Bacteria; p__Proteobacteria; c__Epsilonproteobacteria; o__Campylobacterales; f__Campylobacteraceae; g__; s__
denovo3268	2.3427	0.169726	0.979821	1	5	0	k__Bacteria; p__Deferribacteres; c__Deferribacteres; o__Deferribacterales; f__; g__; s__
denovo7393	2.27152	0.175499	0.979821	1	1.25	0.2	k__Bacteria; p__Proteobacteria; c__Epsilonproteobacteria; o__Campylobacterales; f__Helicobacteraceae; g__; s__
denovo7158	2.27152	0.175499	0.979821	1	1.25	0.2	k__Bacteria; p__Proteobacteria; c__Gammaproteobacteria; o__Thiotrichales; f__Thiotrichaceae; g__Cocleimonas; s__
denovo10035	2.26098	0.176377	0.979821	1	1.25	0	k__Bacteria; p__Proteobacteria; c__Epsilonproteobacteria; o__Campylobacterales; f__Campylobacteraceae; g__Arcobacter; s__
denovo569	2.22222	0.179658	0.979821	1	3	1	k__Bacteria; p__GN02; c__BD1-5; o__; f__; g__; s__
denovo8574	2.12947	0.187859	0.979821	1	1.75	0.2	k__Bacteria; p__Proteobacteria; c__Epsilonproteobacteria; o__Campylobacterales; f__Helicobacteraceae; g__; s__
denovo4433	2.07407	0.193006	0.979821	1	0	0.4	k__Bacteria; p__GN02; c__BD1-5; o__; f__; g__; s__
denovo3008	2.07407	0.193006	0.979821	1	0	0.4	k__Bacteria; p__Proteobacteria
denovo5459	2.07407	0.193006	0.979821	1	0	0.4	k__Bacteria; p__Proteobacteria
denovo1808	2.07407	0.193006	0.979821	1	0	0.4	k__Bacteria; p__Proteobacteria; c__Alphaproteobacteria; o__Rickettsiales; f__mitochondria
denovo2418	2.07407	0.193006	0.979821	1	0	0.4	k__Bacteria; p__Proteobacteria; c__Epsilonproteobacteria; o__Campylobacterales; f__Helicobacteraceae
denovo9251	2.07407	0.193006	0.979821	1	0	0.4	k__Bacteria; p__Proteobacteria; c__Epsilonproteobacteria; o__Campylobacterales; f__Helicobacteraceae; g__; s__
denovo3043	2.07407	0.193006	0.979821	1	0	0.4	k__Bacteria; p__Tenericutes; c__Mollicutes
denovo5220	2.07407	0.193006	0.979821	1	0	0.4	k__Bacteria; p__Tenericutes; c__Mollicutes; o__Mycoplasmatales; f__Mycoplasmataceae; g__Candidatus Hepatoplasma; s__
denovo5988	2.07407	0.193006	0.979821	1	0	0.4	k__Bacteria; p__Tenericutes; c__Mollicutes; o__Mycoplasmatales; f__Mycoplasmataceae; g__Candidatus Hepatoplasma; s__
denovo10353	2.07407	0.193006	0.979821	1	0	0.4	k__Bacteria; p__Tenericutes; c__Mollicutes; o__Mycoplasmatales; f__Mycoplasmataceae; g__Candidatus Hepatoplasma; s__
denovo7750	2.03226	0.197022	0.979821	1	0.25	1.6	k__Bacteria; p__Proteobacteria; c__Epsilonproteobacteria; o__Campylobacterales; f__Helicobacteraceae
denovo8992	2.00658	0.199546	0.979821	1	903	251.4	k__Bacteria; p__Proteobacteria; c__Epsilonproteobacteria; o__Campylobacterales; f__Helicobacteraceae; g__; s__
denovo493	1.93846	0.206464	0.979821	1	9	0	k__Bacteria; p__Proteobacteria; c__Epsilonproteobacteria; o__Nautiliales; f__; g__; s__
denovo6061	1.90499	0.209987	0.979821	1	0	2.6	k__Bacteria; p__Bacteroidetes
denovo4617	1.90499	0.209987	0.979821	1	0.5	1.8	k__Bacteria; p__Proteobacteria
denovo2638	1.90358	0.210138	0.979821	1	8.25	0.2	k__Bacteria; p__Proteobacteria; c__Epsilonproteobacteria; o__Nautiliales; f__; g__; s__
denovo3431	1.84211	0.216838	0.979821	1	0.75	3	k__Bacteria; p__Proteobacteria; c__Epsilonproteobacteria; o__Campylobacterales; f__Helicobacteraceae
denovo2107	1.83007	0.218185	0.979821	1	10	0	k__Bacteria; p__Proteobacteria; c__Epsilonproteobacteria; o__Nautiliales; f__; g__; s__
denovo2798	1.78299	0.223567	0.979821	1	6.5	24.6	k__Bacteria; p__Proteobacteria; c__Epsilonproteobacteria; o__Campylobacterales; f__Helicobacteraceae; g__; s__
denovo6040	1.76827	0.22529	0.979821	1	2.25	0.6	k__Bacteria; p__Proteobacteria; c__Epsilonproteobacteria; o__Nautiliales; f__; g__; s__
denovo2471	1.75	0.227453	0.979821	1	0	0.6	k__Bacteria; p__Cyanobacteria; c__Chloroplast; o__Streptophyta; f__; g__; s__
denovo3225	1.75	0.227453	0.979821	1	0	0.6	k__Bacteria; p__GN02; c__IIB17; o__; f__; g__; s__
denovo3933	1.75	0.227453	0.979821	1	0	0.6	k__Bacteria; p__Proteobacteria
denovo8227	1.75	0.227453	0.979821	1	0	0.6	k__Bacteria; p__Proteobacteria
denovo9768	1.75	0.227453	0.979821	1	0	0.6	k__Bacteria; p__Proteobacteria
denovo9944	1.75	0.227453	0.979821	1	0	0.6	k__Bacteria; p__Proteobacteria; c__Alphaproteobacteria
denovo432	1.75	0.227453	0.979821	1	0	0.6	k__Bacteria; p__Proteobacteria; c__Epsilonproteobacteria; o__Campylobacterales; f__Helicobacteraceae; g__; s__
denovo1776	1.75	0.227453	0.979821	1	0	0.6	k__Bacteria; p__Proteobacteria; c__Epsilonproteobacteria; o__Campylobacterales; f__Helicobacteraceae; g__; s__
denovo8389	1.75	0.227453	0.979821	1	0	0.6	k__Bacteria; p__Proteobacteria; c__Epsilonproteobacteria; o__Campylobacterales; f__Helicobacteraceae; g__; s__
denovo5041	1.75	0.227453	0.979821	1	0	0.6	k__Bacteria; p__Tenericutes; c__Mollicutes; o__Mycoplasmatales; f__Mycoplasmataceae; g__Candidatus Hepatoplasma; s__
denovo8562	1.75	0.227453	0.979821	1	0	0.6	k__Bacteria; p__Tenericutes; c__Mollicutes; o__Mycoplasmatales; f__Mycoplasmataceae; g__Candidatus Hepatoplasma; s__
denovo10123	1.73637	0.229086	0.979821	1	74.25	20.6	k__Bacteria; p__Proteobacteria; c__Epsilonproteobacteria; o__Campylobacterales; f__Helicobacteraceae; g__; s__
denovo3947	1.66667	0.237703	0.979821	1	0.5	2	k__Bacteria; p__Proteobacteria; c__Epsilonproteobacteria; o__Campylobacterales; f__Helicobacteraceae
denovo8876	1.58796	0.248	0.979821	1	0	1.4	k__Bacteria; p__Tenericutes; c__Mollicutes; o__Mycoplasmatales; f__Mycoplasmataceae; g__Candidatus Hepatoplasma; s__
denovo7922	1.56443	0.251203	0.979821	1	3.25	9	k__Bacteria; p__Proteobacteria; c__Epsilonproteobacteria; o__Campylobacterales; f__Helicobacteraceae
denovo103	1.53659	0.25507	0.979821	1	1.5	0.6	k__Bacteria; p__Proteobacteria; c__Epsilonproteobacteria; o__Campylobacterales; f__Helicobacteraceae; g__; s__
denovo8403	1.49979	0.260313	0.979821	1	2.5	14.2	k__Bacteria; p__Proteobacteria; c__Epsilonproteobacteria; o__Campylobacterales; f__Helicobacteraceae; g__; s__
denovo6519	1.39815	0.275636	0.979821	1	52	0.4	k__Bacteria; p__Proteobacteria; c__Epsilonproteobacteria; o__Nautiliales; f__; g__; s__
denovo6152	1.35085	0.283219	0.979821	1	10.25	157.4	k__Bacteria; p__Tenericutes; c__Mollicutes; o__Mycoplasmatales; f__Mycoplasmataceae; g__Candidatus Hepatoplasma; s__
denovo3013	1.33154	0.286404	0.979821	1	7	2.4	k__Bacteria; p__Bacteroidetes; c__Flavobacteriia; o__Flavobacteriales; f__Flavobacteriaceae; g__; s__
denovo9615	1.32551	0.287408	0.979821	1	0.75	0.2	k__Bacteria; p__Bacteroidetes; c__Flavobacteriia; o__Flavobacteriales; f__Flavobacteriaceae
denovo4562	1.32551	0.287408	0.979821	1	0.25	0.8	k__Bacteria; p__Proteobacteria; c__Epsilonproteobacteria; o__Campylobacterales; f__Helicobacteraceae
denovo9511	1.32551	0.287408	0.979821	1	0.75	0.2	k__Bacteria; p__Proteobacteria; c__Epsilonproteobacteria; o__Campylobacterales; f__Helicobacteraceae; g__; s__
denovo10218	1.32551	0.287408	0.979821	1	0.25	0.8	k__Bacteria; p__Tenericutes; c__Mollicutes; o__; f__; g__; s__
denovo4485	1.2963	0.292352	0.979821	1	0.25	0	k__Bacteria; p__Acidobacteria; c__DA052; o__Ellin6513; f__; g__; s__
denovo3024	1.2963	0.292352	0.979821	1	0.25	0	k__Bacteria; p__Bacteroidetes; c__Flavobacteriia; o__Flavobacteriales; f__Cryomorphaceae; g__Crocinitomix; s__
denovo1069	1.2963	0.292352	0.979821	1	0.25	0	k__Bacteria; p__Bacteroidetes; c__Flavobacteriia; o__Flavobacteriales; f__Flavobacteriaceae
denovo3757	1.2963	0.292352	0.979821	1	0.5	0	k__Bacteria; p__Bacteroidetes; c__Flavobacteriia; o__Flavobacteriales; f__Flavobacteriaceae; g__Polaribacter; s__
denovo8446	1.2963	0.292352	0.979821	1	0.25	0	k__Bacteria; p__Cyanobacteria; c__ML635J-21; o__; f__; g__; s__
denovo139	1.2963	0.292352	0.979821	1	0.25	0	k__Bacteria; p__Deferribacteres; c__Deferribacteres; o__Deferribacterales; f__; g__; s__
denovo429	1.2963	0.292352	0.979821	1	0.5	0	k__Bacteria; p__Deferribacteres; c__Deferribacteres; o__Deferribacterales; f__; g__; s__
denovo1560	1.2963	0.292352	0.979821	1	0.5	0	k__Bacteria; p__Deferribacteres; c__Deferribacteres; o__Deferribacterales; f__; g__; s__
denovo2189	1.2963	0.292352	0.979821	1	0.25	0	k__Bacteria; p__Deferribacteres; c__Deferribacteres; o__Deferribacterales; f__; g__; s__
denovo3565	1.2963	0.292352	0.979821	1	0.25	0	k__Bacteria; p__Deferribacteres; c__Deferribacteres; o__Deferribacterales; f__; g__; s__
denovo4792	1.2963	0.292352	0.979821	1	0.5	0	k__Bacteria; p__Deferribacteres; c__Deferribacteres; o__Deferribacterales; f__; g__; s__
denovo6448	1.2963	0.292352	0.979821	1	0.25	0	k__Bacteria; p__Deferribacteres; c__Deferribacteres; o__Deferribacterales; f__; g__; s__
denovo7694	1.2963	0.292352	0.979821	1	0.25	0	k__Bacteria; p__Deferribacteres; c__Deferribacteres; o__Deferribacterales; f__; g__; s__
denovo9596	1.2963	0.292352	0.979821	1	0.25	0	k__Bacteria; p__Deferribacteres; c__Deferribacteres; o__Deferribacterales; f__; g__; s__
denovo1424	1.2963	0.292352	0.979821	1	1.25	0	k__Bacteria; p__GN02; c__; o__; f__; g__; s__
denovo3169	1.2963	0.292352	0.979821	1	0.25	0	k__Bacteria; p__Proteobacteria
denovo6502	1.2963	0.292352	0.979821	1	0	1	k__Bacteria; p__Proteobacteria
denovo6696	1.2963	0.292352	0.979821	1	0.25	0	k__Bacteria; p__Proteobacteria
denovo8013	1.2963	0.292352	0.979821	1	0.5	0	k__Bacteria; p__Proteobacteria
denovo8465	1.2963	0.292352	0.979821	1	0.25	0	k__Bacteria; p__Proteobacteria
denovo566	1.2963	0.292352	0.979821	1	0.25	0	k__Bacteria; p__Proteobacteria; c__Alphaproteobacteria
denovo4174	1.2963	0.292352	0.979821	1	0.25	0	k__Bacteria; p__Proteobacteria; c__Alphaproteobacteria; o__Rhizobiales; f__Phyllobacteriaceae; g__Aminobacter; s__
denovo5219	1.2963	0.292352	0.979821	1	0.75	0	k__Bacteria; p__Proteobacteria; c__Alphaproteobacteria; o__Rhodobacterales; f__Rhodobacteraceae
denovo7881	1.2963	0.292352	0.979821	1	0.75	0	k__Bacteria; p__Proteobacteria; c__Alphaproteobacteria; o__Rhodospirillales; f__Acetobacteraceae; g__Acidocella; s__
denovo2831	1.2963	0.292352	0.979821	1	0.25	0	k__Bacteria; p__Proteobacteria; c__Alphaproteobacteria; o__Rickettsiales; f__mitochondria
denovo8635	1.2963	0.292352	0.979821	1	0.25	0	k__Bacteria; p__Proteobacteria; c__Alphaproteobacteria; o__Rickettsiales; f__mitochondria
denovo9207	1.2963	0.292352	0.979821	1	0.25	0	k__Bacteria; p__Proteobacteria; c__Alphaproteobacteria; o__Rickettsiales; f__mitochondria
denovo7854	1.2963	0.292352	0.979821	1	0.5	0	k__Bacteria; p__Proteobacteria; c__Betaproteobacteria; o__Burkholderiales; f__Burkholderiaceae; g__Burkholderia; s__tuberum
denovo8144	1.2963	0.292352	0.979821	1	0.25	0	k__Bacteria; p__Proteobacteria; c__Deltaproteobacteria; o__Desulfobacterales; f__Desulfobulbaceae
denovo1871	1.2963	0.292352	0.979821	1	0.25	0	k__Bacteria; p__Proteobacteria; c__Deltaproteobacteria; o__Desulfobacterales; f__Desulfobulbaceae; g__Desulfocapsa; s__
denovo5467	1.2963	0.292352	0.979821	1	0.25	0	k__Bacteria; p__Proteobacteria; c__Deltaproteobacteria; o__Myxococcales; f__OM27; g__; s__
denovo6831	1.2963	0.292352	0.979821	1	1.25	0	k__Bacteria; p__Proteobacteria; c__Epsilonproteobacteria
denovo9858	1.2963	0.292352	0.979821	1	0.25	0	k__Bacteria; p__Proteobacteria; c__Epsilonproteobacteria; o__Campylobacterales; f__Campylobacteraceae; g__; s__
denovo7322	1.2963	0.292352	0.979821	1	0.5	0	k__Bacteria; p__Proteobacteria; c__Epsilonproteobacteria; o__Campylobacterales; f__Campylobacteraceae; g__Arcobacter; s__
denovo475	1.2963	0.292352	0.979821	1	0.25	0	k__Bacteria; p__Proteobacteria; c__Epsilonproteobacteria; o__Campylobacterales; f__Helicobacteraceae
denovo1746	1.2963	0.292352	0.979821	1	0.5	0	k__Bacteria; p__Proteobacteria; c__Epsilonproteobacteria; o__Campylobacterales; f__Helicobacteraceae
denovo1844	1.2963	0.292352	0.979821	1	0.25	0	k__Bacteria; p__Proteobacteria; c__Epsilonproteobacteria; o__Campylobacterales; f__Helicobacteraceae
denovo2846	1.2963	0.292352	0.979821	1	0.25	0	k__Bacteria; p__Proteobacteria; c__Epsilonproteobacteria; o__Campylobacterales; f__Helicobacteraceae
denovo4103	1.2963	0.292352	0.979821	1	0.25	0	k__Bacteria; p__Proteobacteria; c__Epsilonproteobacteria; o__Campylobacterales; f__Helicobacteraceae
denovo6354	1.2963	0.292352	0.979821	1	0.25	0	k__Bacteria; p__Proteobacteria; c__Epsilonproteobacteria; o__Campylobacterales; f__Helicobacteraceae
denovo7269	1.2963	0.292352	0.979821	1	0.5	0	k__Bacteria; p__Proteobacteria; c__Epsilonproteobacteria; o__Campylobacterales; f__Helicobacteraceae
denovo10404	1.2963	0.292352	0.979821	1	0.25	0	k__Bacteria; p__Proteobacteria; c__Epsilonproteobacteria; o__Campylobacterales; f__Helicobacteraceae
denovo2500	1.2963	0.292352	0.979821	1	0.5	0	k__Bacteria; p__Proteobacteria; c__Epsilonproteobacteria; o__Campylobacterales; f__Helicobacteraceae; g__; s__
denovo4958	1.2963	0.292352	0.979821	1	0.5	0	k__Bacteria; p__Proteobacteria; c__Epsilonproteobacteria; o__Campylobacterales; f__Helicobacteraceae; g__; s__
denovo5693	1.2963	0.292352	0.979821	1	1	0	k__Bacteria; p__Proteobacteria; c__Epsilonproteobacteria; o__Campylobacterales; f__Helicobacteraceae; g__; s__
denovo7285	1.2963	0.292352	0.979821	1	0.75	0	k__Bacteria; p__Proteobacteria; c__Epsilonproteobacteria; o__Campylobacterales; f__Helicobacteraceae; g__; s__
denovo7673	1.2963	0.292352	0.979821	1	0.5	0	k__Bacteria; p__Proteobacteria; c__Epsilonproteobacteria; o__Campylobacterales; f__Helicobacteraceae; g__; s__
denovo9294	1.2963	0.292352	0.979821	1	0.25	0	k__Bacteria; p__Proteobacteria; c__Epsilonproteobacteria; o__Campylobacterales; f__Helicobacteraceae; g__; s__
denovo9519	1.2963	0.292352	0.979821	1	0.25	0	k__Bacteria; p__Proteobacteria; c__Epsilonproteobacteria; o__Campylobacterales; f__Helicobacteraceae; g__; s__
denovo1705	1.2963	0.292352	0.979821	1	0.25	0	k__Bacteria; p__Proteobacteria; c__Epsilonproteobacteria; o__Campylobacterales; f__Helicobacteraceae; g__Sulfurimonas; s__
denovo3251	1.2963	0.292352	0.979821	1	0.25	0	k__Bacteria; p__Proteobacteria; c__Epsilonproteobacteria; o__Campylobacterales; f__Helicobacteraceae; g__Sulfurimonas; s__
denovo6534	1.2963	0.292352	0.979821	1	0.25	0	k__Bacteria; p__Proteobacteria; c__Gammaproteobacteria; o__Pseudomonadales; f__Moraxellaceae; g__Acinetobacter; s__lwoffii
denovo2010	1.2963	0.292352	0.979821	1	0.25	0	k__Bacteria; p__Proteobacteria; c__Gammaproteobacteria; o__Thiotrichales; f__Thiotrichaceae; g__Cocleimonas; s__
denovo3736	1.2963	0.292352	0.979821	1	0.25	0	k__Bacteria; p__Proteobacteria; c__Gammaproteobacteria; o__Thiotrichales; f__Thiotrichaceae; g__Cocleimonas; s__
denovo7706	1.2963	0.292352	0.979821	1	0.5	0	k__Bacteria; p__Tenericutes; c__Mollicutes; o__Entomoplasmatales; f__; g__; s__
denovo9574	1.2963	0.292352	0.979821	1	0.25	0	k__Bacteria; p__Tenericutes; c__Mollicutes; o__Mycoplasmatales; f__Mycoplasmataceae; g__Candidatus Hepatoplasma; s__
denovo1825	1.27803	0.295508	0.979821	1	18	6.8	k__Bacteria; p__Proteobacteria; c__Epsilonproteobacteria; o__Campylobacterales; f__Campylobacteraceae; g__; s__
denovo7353	1.19887	0.309786	0.979821	1	2	6.4	k__Bacteria; p__Proteobacteria; c__Epsilonproteobacteria; o__Campylobacterales; f__Helicobacteraceae; g__; s__
denovo1667	1.11202	0.326675	0.979821	1	11	46	k__Bacteria; p__Proteobacteria; c__Deltaproteobacteria; o__Desulfobacterales; f__Desulfobulbaceae
denovo9494	1.10168	0.328777	0.979821	1	4	11.4	k__Bacteria; p__Proteobacteria; c__Epsilonproteobacteria; o__Campylobacterales; f__Helicobacteraceae; g__; s__
denovo3053	1.09375	0.330405	0.979821	1	0	3	k__Bacteria; p__Proteobacteria; c__Epsilonproteobacteria; o__Campylobacterales; f__Campylobacteraceae
denovo9749	1.04093	0.341566	0.979821	1	16	44.4	k__Bacteria; p__Proteobacteria; c__Epsilonproteobacteria; o__Campylobacterales; f__Helicobacteraceae
denovo6286	1.03608	0.342618	0.979821	1	0.25	1.2	k__Bacteria; p__Proteobacteria; c__Epsilonproteobacteria; o__Campylobacterales; f__Helicobacteraceae; g__; s__
denovo8132	1.02295	0.345497	0.979821	1	15	40.2	k__Bacteria; p__Proteobacteria; c__Epsilonproteobacteria; o__Campylobacterales; f__Helicobacteraceae; g__; s__
denovo9979	1	0.350617	0.979821	1	0.25	1	k__Bacteria; p__Proteobacteria; c__Epsilonproteobacteria; o__Campylobacterales; f__Helicobacteraceae; g__; s__
denovo6163	0.925926	0.367977	0.979821	1	1.5	4	k__Bacteria; p__Proteobacteria; c__Epsilonproteobacteria; o__Campylobacterales; f__Helicobacteraceae; g__; s__
denovo10463	0.900535	0.374241	0.979821	1	19	50	k__Bacteria; p__Proteobacteria; c__Epsilonproteobacteria; o__Campylobacterales; f__Helicobacteraceae; g__; s__
denovo3749	0.888402	0.377294	0.979821	1	8.5	19.8	k__Bacteria; p__Proteobacteria; c__Epsilonproteobacteria; o__Campylobacterales; f__Helicobacteraceae; g__; s__
denovo4212	0.877238	0.380139	0.979821	1	0.5	2.6	k__Bacteria; p__Proteobacteria
denovo691	0.777778	0.407084	0.979821	1	0	0.2	k__Bacteria; p__Bacteroidetes; c__[Saprospirae]; o__[Saprospirales]; f__Saprospiraceae; g__; s__
denovo5590	0.777778	0.407084	0.979821	1	0	0.2	k__Bacteria; p__Bacteroidetes; c__Flavobacteriia; o__Flavobacteriales; f__; g__; s__
denovo5640	0.777778	0.407084	0.979821	1	0	0.2	k__Bacteria; p__Bacteroidetes; c__Flavobacteriia; o__Flavobacteriales; f__Flavobacteriaceae
denovo5463	0.777778	0.407084	0.979821	1	0	0.6	k__Bacteria; p__Chlorobi; c__Ignavibacteria; o__Ignavibacteriales; f__lheB3-7; g__; s__
denovo6191	0.777778	0.407084	0.979821	1	0	0.2	k__Bacteria; p__Cyanobacteria; c__Chloroplast; o__Streptophyta; f__; g__; s__
denovo7759	0.777778	0.407084	0.979821	1	0	0.2	k__Bacteria; p__GN02; c__; o__; f__; g__; s__
denovo2101	0.777778	0.407084	0.979821	1	0	0.2	k__Bacteria; p__GN02; c__BD1-5; o__; f__; g__; s__
denovo626	0.777778	0.407084	0.979821	1	0	0.6	k__Bacteria; p__Proteobacteria
denovo1254	0.777778	0.407084	0.979821	1	0	0.6	k__Bacteria; p__Proteobacteria
denovo2209	0.777778	0.407084	0.979821	1	0.5	0.2	k__Bacteria; p__Proteobacteria
denovo3144	0.777778	0.407084	0.979821	1	0	0.2	k__Bacteria; p__Proteobacteria
denovo4353	0.777778	0.407084	0.979821	1	0	1	k__Bacteria; p__Proteobacteria
denovo5104	0.777778	0.407084	0.979821	1	0	1	k__Bacteria; p__Proteobacteria
denovo6526	0.777778	0.407084	0.979821	1	0	0.2	k__Bacteria; p__Proteobacteria
denovo7166	0.777778	0.407084	0.979821	1	0	0.8	k__Bacteria; p__Proteobacteria
denovo8965	0.777778	0.407084	0.979821	1	0	0.2	k__Bacteria; p__Proteobacteria
denovo10161	0.777778	0.407084	0.979821	1	0	0.8	k__Bacteria; p__Proteobacteria
denovo93	0.777778	0.407084	0.979821	1	0	0.4	k__Bacteria; p__Proteobacteria; c__Alphaproteobacteria
denovo268	0.777778	0.407084	0.979821	1	0	0.2	k__Bacteria; p__Proteobacteria; c__Alphaproteobacteria
denovo4042	0.777778	0.407084	0.979821	1	0	0.4	k__Bacteria; p__Proteobacteria; c__Alphaproteobacteria; o__Caulobacterales; f__Caulobacteraceae; g__Caulobacter; s__
denovo6781	0.777778	0.407084	0.979821	1	0	0.2	k__Bacteria; p__Proteobacteria; c__Alphaproteobacteria; o__Rhizobiales; f__Phyllobacteriaceae; g__Mesorhizobium
denovo8490	0.777778	0.407084	0.979821	1	0	0.6	k__Bacteria; p__Proteobacteria; c__Alphaproteobacteria; o__Rhodobacterales; f__Rhodobacteraceae
denovo825	0.777778	0.407084	0.979821	1	0	0.2	k__Bacteria; p__Proteobacteria; c__Alphaproteobacteria; o__Rickettsiales; f__mitochondria
denovo1013	0.777778	0.407084	0.979821	1	0	0.4	k__Bacteria; p__Proteobacteria; c__Alphaproteobacteria; o__Rickettsiales; f__mitochondria
denovo2637	0.777778	0.407084	0.979821	1	0	0.4	k__Bacteria; p__Proteobacteria; c__Alphaproteobacteria; o__Rickettsiales; f__mitochondria
denovo3501	0.777778	0.407084	0.979821	1	0	0.2	k__Bacteria; p__Proteobacteria; c__Alphaproteobacteria; o__Rickettsiales; f__mitochondria
denovo3952	0.777778	0.407084	0.979821	1	0	0.2	k__Bacteria; p__Proteobacteria; c__Alphaproteobacteria; o__Rickettsiales; f__mitochondria
denovo4038	0.777778	0.407084	0.979821	1	0	0.4	k__Bacteria; p__Proteobacteria; c__Alphaproteobacteria; o__Rickettsiales; f__mitochondria
denovo7764	0.777778	0.407084	0.979821	1	0	0.2	k__Bacteria; p__Proteobacteria; c__Alphaproteobacteria; o__Rickettsiales; f__mitochondria
denovo7925	0.777778	0.407084	0.979821	1	0	0.6	k__Bacteria; p__Proteobacteria; c__Alphaproteobacteria; o__Rickettsiales; f__mitochondria
denovo8233	0.777778	0.407084	0.979821	1	0	0.4	k__Bacteria; p__Proteobacteria; c__Alphaproteobacteria; o__Rickettsiales; f__mitochondria
denovo8954	0.777778	0.407084	0.979821	1	0	0.8	k__Bacteria; p__Proteobacteria; c__Alphaproteobacteria; o__Rickettsiales; f__mitochondria
denovo1938	0.777778	0.407084	0.979821	1	0	0.8	k__Bacteria; p__Proteobacteria; c__Betaproteobacteria; o__Thiobacterales; f__; g__; s__
denovo6785	0.777778	0.407084	0.979821	1	0	0.2	k__Bacteria; p__Proteobacteria; c__Deltaproteobacteria; o__Desulfobacterales; f__Desulfobulbaceae
denovo8482	0.777778	0.407084	0.979821	1	0	0.8	k__Bacteria; p__Proteobacteria; c__Deltaproteobacteria; o__Desulfobacterales; f__Desulfobulbaceae
denovo2908	0.777778	0.407084	0.979821	1	0	0.2	k__Bacteria; p__Proteobacteria; c__Deltaproteobacteria; o__Desulfobacterales; f__Desulfobulbaceae; g__Desulfobulbus; s__rhabdoformis
denovo598	0.777778	0.407084	0.979821	1	0	0.4	k__Bacteria; p__Proteobacteria; c__Epsilonproteobacteria; o__Campylobacterales; f__Helicobacteraceae
denovo2926	0.777778	0.407084	0.979821	1	0	0.2	k__Bacteria; p__Proteobacteria; c__Epsilonproteobacteria; o__Campylobacterales; f__Helicobacteraceae
denovo3374	0.777778	0.407084	0.979821	1	0.5	0.2	k__Bacteria; p__Proteobacteria; c__Epsilonproteobacteria; o__Campylobacterales; f__Helicobacteraceae
denovo6257	0.777778	0.407084	0.979821	1	0	0.2	k__Bacteria; p__Proteobacteria; c__Epsilonproteobacteria; o__Campylobacterales; f__Helicobacteraceae
denovo289	0.777778	0.407084	0.979821	1	0	0.4	k__Bacteria; p__Proteobacteria; c__Epsilonproteobacteria; o__Campylobacterales; f__Helicobacteraceae; g__; s__
denovo470	0.777778	0.407084	0.979821	1	0	2.6	k__Bacteria; p__Proteobacteria; c__Epsilonproteobacteria; o__Campylobacterales; f__Helicobacteraceae; g__; s__
denovo532	0.777778	0.407084	0.979821	1	0.5	0.2	k__Bacteria; p__Proteobacteria; c__Epsilonproteobacteria; o__Campylobacterales; f__Helicobacteraceae; g__; s__
denovo1393	0.777778	0.407084	0.979821	1	0.5	0.2	k__Bacteria; p__Proteobacteria; c__Epsilonproteobacteria; o__Campylobacterales; f__Helicobacteraceae; g__; s__
denovo3081	0.777778	0.407084	0.979821	1	0	0.4	k__Bacteria; p__Proteobacteria; c__Epsilonproteobacteria; o__Campylobacterales; f__Helicobacteraceae; g__; s__
denovo3168	0.777778	0.407084	0.979821	1	0	0.2	k__Bacteria; p__Proteobacteria; c__Epsilonproteobacteria; o__Campylobacterales; f__Helicobacteraceae; g__; s__
denovo3195	0.777778	0.407084	0.979821	1	0	0.4	k__Bacteria; p__Proteobacteria; c__Epsilonproteobacteria; o__Campylobacterales; f__Helicobacteraceae; g__; s__
denovo5485	0.777778	0.407084	0.979821	1	0.5	0.2	k__Bacteria; p__Proteobacteria; c__Epsilonproteobacteria; o__Campylobacterales; f__Helicobacteraceae; g__; s__
denovo5994	0.777778	0.407084	0.979821	1	0	0.2	k__Bacteria; p__Proteobacteria; c__Epsilonproteobacteria; o__Campylobacterales; f__Helicobacteraceae; g__; s__
denovo6346	0.777778	0.407084	0.979821	1	0.5	1	k__Bacteria; p__Proteobacteria; c__Epsilonproteobacteria; o__Campylobacterales; f__Helicobacteraceae; g__; s__
denovo9710	0.777778	0.407084	0.979821	1	0	0.2	k__Bacteria; p__Proteobacteria; c__Epsilonproteobacteria; o__Campylobacterales; f__Helicobacteraceae; g__; s__
denovo10221	0.777778	0.407084	0.979821	1	0	0.2	k__Bacteria; p__Proteobacteria; c__Epsilonproteobacteria; o__Campylobacterales; f__Helicobacteraceae; g__; s__
denovo1095	0.777778	0.407084	0.979821	1	0	0.2	k__Bacteria; p__Proteobacteria; c__Gammaproteobacteria
denovo7973	0.777778	0.407084	0.979821	1	0	0.2	k__Bacteria; p__Proteobacteria; c__Gammaproteobacteria
denovo8668	0.777778	0.407084	0.979821	1	0	0.2	k__Bacteria; p__Proteobacteria; c__Gammaproteobacteria; o__Thiotrichales; f__Thiotrichaceae; g__Cocleimonas; s__
denovo601	0.777778	0.407084	0.979821	1	0	0.6	k__Bacteria; p__SR1; c__; o__; f__; g__; s__
denovo7198	0.777778	0.407084	0.979821	1	0	0.6	k__Bacteria; p__Tenericutes; c__Mollicutes; o__; f__; g__; s__
denovo873	0.777778	0.407084	0.979821	1	0	0.4	k__Bacteria; p__Tenericutes; c__Mollicutes; o__Mycoplasmatales; f__Mycoplasmataceae; g__Candidatus Hepatoplasma; s__
denovo1229	0.777778	0.407084	0.979821	1	0	0.4	k__Bacteria; p__Tenericutes; c__Mollicutes; o__Mycoplasmatales; f__Mycoplasmataceae; g__Candidatus Hepatoplasma; s__
denovo2758	0.777778	0.407084	0.979821	1	0	0.2	k__Bacteria; p__Tenericutes; c__Mollicutes; o__Mycoplasmatales; f__Mycoplasmataceae; g__Candidatus Hepatoplasma; s__
denovo3401	0.777778	0.407084	0.979821	1	0	0.2	k__Bacteria; p__Tenericutes; c__Mollicutes; o__Mycoplasmatales; f__Mycoplasmataceae; g__Candidatus Hepatoplasma; s__
denovo3435	0.777778	0.407084	0.979821	1	0	0.2	k__Bacteria; p__Tenericutes; c__Mollicutes; o__Mycoplasmatales; f__Mycoplasmataceae; g__Candidatus Hepatoplasma; s__
denovo5183	0.777778	0.407084	0.979821	1	0	0.2	k__Bacteria; p__Tenericutes; c__Mollicutes; o__Mycoplasmatales; f__Mycoplasmataceae; g__Candidatus Hepatoplasma; s__
denovo8693	0.777778	0.407084	0.979821	1	0	0.2	k__Bacteria; p__Tenericutes; c__Mollicutes; o__Mycoplasmatales; f__Mycoplasmataceae; g__Candidatus Hepatoplasma; s__
denovo8950	0.777778	0.407084	0.979821	1	0	0.2	k__Bacteria; p__Tenericutes; c__Mollicutes; o__Mycoplasmatales; f__Mycoplasmataceae; g__Candidatus Hepatoplasma; s__
denovo9288	0.777778	0.407084	0.979821	1	0	0.4	k__Bacteria; p__Tenericutes; c__Mollicutes; o__Mycoplasmatales; f__Mycoplasmataceae; g__Candidatus Hepatoplasma; s__
denovo9722	0.777778	0.407084	0.979821	1	0	0.6	k__Bacteria; p__Tenericutes; c__Mollicutes; o__Mycoplasmatales; f__Mycoplasmataceae; g__Candidatus Hepatoplasma; s__
denovo8573	0.761744	0.411719	0.984752	1	22.25	43.8	k__Bacteria; p__Proteobacteria; c__Epsilonproteobacteria; o__Campylobacterales; f__Helicobacteraceae; g__; s__
denovo6254	0.758475	0.412675	0.984752	1	4.25	9.4	k__Bacteria; p__Proteobacteria; c__Epsilonproteobacteria; o__Campylobacterales; f__Helicobacteraceae; g__; s__
denovo9586	0.736037	0.419336	0.996371	1	0.25	1.4	k__Bacteria; p__Proteobacteria
denovo5072	0.686275	0.434767	1	1	0.25	1	k__Bacteria; p__Tenericutes; c__Mollicutes; o__Mycoplasmatales; f__Mycoplasmataceae; g__Candidatus Hepatoplasma; s__
denovo383	0.633263	0.452298	1	1	3.75	12.4	k__Bacteria; p__Bacteroidetes; c__Flavobacteriia; o__Flavobacteriales; f__Flavobacteriaceae; g__; s__
denovo7611	0.632612	0.45252	1	1	23.75	11.6	k__Bacteria; p__Bacteroidetes; c__Flavobacteriia; o__Flavobacteriales; f__Flavobacteriaceae
denovo8620	0.623252	0.455745	1	1	0.75	0.2	k__Bacteria; p__Proteobacteria; c__Epsilonproteobacteria; o__Campylobacterales; f__Helicobacteraceae; g__; s__
denovo5462	0.608696	0.460841	1	1	1	0.4	k__Bacteria; p__Proteobacteria; c__Epsilonproteobacteria; o__Campylobacterales; f__Helicobacteraceae
denovo5453	0.584541	0.469522	1	1	4	1.8	k__Bacteria; p__Proteobacteria; c__Alphaproteobacteria; o__Rhodobacterales; f__Rhodobacteraceae
denovo7493	0.496167	0.503942	1	1	8.75	4.6	k__Bacteria; p__Proteobacteria; c__Epsilonproteobacteria; o__Campylobacterales; f__Helicobacteraceae; g__; s__
denovo3712	0.494071	0.504815	1	1	7.75	4	k__Bacteria; p__Proteobacteria; c__Epsilonproteobacteria; o__Campylobacterales; f__Helicobacteraceae; g__; s__
denovo5519	0.482419	0.509717	1	1	0.25	0.6	k__Bacteria; p__Proteobacteria; c__Epsilonproteobacteria; o__Campylobacterales; f__Helicobacteraceae
denovo3698	0.482419	0.509717	1	1	0.5	1.2	k__Bacteria; p__Proteobacteria; c__Epsilonproteobacteria; o__Campylobacterales; f__Helicobacteraceae; g__; s__
denovo6958	0.482419	0.509717	1	1	0.75	0.4	k__Bacteria; p__Proteobacteria; c__Epsilonproteobacteria; o__Campylobacterales; f__Helicobacteraceae; g__; s__
denovo7246	0.482419	0.509717	1	1	0.75	1.8	k__Bacteria; p__Proteobacteria; c__Epsilonproteobacteria; o__Campylobacterales; f__Helicobacteraceae; g__; s__
denovo9211	0.458761	0.519953	1	1	4.5	10.8	k__Bacteria; p__Bacteroidetes
denovo5690	0.454874	0.521673	1	1	5	10.4	k__Bacteria; p__Proteobacteria; c__Epsilonproteobacteria; o__Campylobacterales; f__Helicobacteraceae; g__; s__
denovo2386	0.432099	0.531972	1	1	0.5	1	k__Bacteria; p__GN02; c__IIB17; o__; f__; g__; s__
denovo197	0.428215	0.533768	1	1	1.5	0.8	k__Bacteria; p__Proteobacteria; c__Epsilonproteobacteria; o__Campylobacterales; f__Helicobacteraceae
denovo10099	0.421687	0.536814	1	1	0.25	1	k__Bacteria; p__Proteobacteria; c__Gammaproteobacteria; o__Vibrionales; f__Vibrionaceae; g__Photobacterium; s__angustum
denovo4580	0.421209	0.537038	1	1	5.25	7.6	k__Bacteria; p__Cyanobacteria; c__ML635J-21; o__; f__; g__; s__
denovo5597	0.417219	0.538918	1	1	0.5	1.4	k__Bacteria; p__Proteobacteria; c__Deltaproteobacteria; o__Desulfobacterales; f__Desulfobulbaceae; g__Desulfocapsa; s__
denovo1954	0.417219	0.538918	1	1	1.25	0.8	k__Bacteria; p__Proteobacteria; c__Epsilonproteobacteria; o__Campylobacterales; f__Helicobacteraceae; g__; s__
denovo3137	0.368421	0.563028	1	1	0.5	0.2	k__Bacteria; p__Proteobacteria; c__Alphaproteobacteria; o__Rhizobiales; f__Phyllobacteriaceae; g__Phyllobacterium; s__
denovo464	0.368421	0.563028	1	1	0.5	0.2	k__Bacteria; p__Proteobacteria; c__Epsilonproteobacteria; o__Campylobacterales; f__Helicobacteraceae
denovo6601	0.368421	0.563028	1	1	0.5	0.2	k__Bacteria; p__Proteobacteria; c__Epsilonproteobacteria; o__Campylobacterales; f__Helicobacteraceae
denovo6518	0.368421	0.563028	1	1	0.5	0.2	k__Bacteria; p__Proteobacteria; c__Epsilonproteobacteria; o__Campylobacterales; f__Helicobacteraceae; g__; s__
denovo6852	0.368421	0.563028	1	1	3.5	5.6	k__Bacteria; p__Proteobacteria; c__Epsilonproteobacteria; o__Campylobacterales; f__Helicobacteraceae; g__; s__
denovo8313	0.368421	0.563028	1	1	0.5	0.2	k__Bacteria; p__Proteobacteria; c__Epsilonproteobacteria; o__Campylobacterales; f__Helicobacteraceae; g__; s__
denovo8984	0.368421	0.563028	1	1	0.5	0.2	k__Bacteria; p__Proteobacteria; c__Epsilonproteobacteria; o__Campylobacterales; f__Helicobacteraceae; g__; s__
denovo4232	0.353535	0.570829	1	1	1.25	2	k__Bacteria; p__Proteobacteria; c__Epsilonproteobacteria; o__Campylobacterales; f__Helicobacteraceae; g__; s__
denovo141	0.347273	0.574179	1	1	0.5	1.6	k__Bacteria; p__Proteobacteria
denovo652	0.343324	0.576313	1	1	3	4.8	k__Bacteria; p__Proteobacteria; c__Epsilonproteobacteria; o__Campylobacterales; f__Helicobacteraceae; g__; s__
denovo3660	0.320261	0.589123	1	1	0.75	0.4	k__Bacteria; p__Proteobacteria; c__Epsilonproteobacteria; o__Campylobacterales; f__Helicobacteraceae
denovo1399	0.304159	0.598442	1	1	5.25	8.6	k__Bacteria; p__Proteobacteria; c__Epsilonproteobacteria; o__Campylobacterales; f__Helicobacteraceae; g__; s__
denovo2890	0.299418	0.601249	1	1	0.75	1.4	k__Bacteria; p__Proteobacteria; c__Epsilonproteobacteria; o__Campylobacterales; f__Helicobacteraceae; g__; s__
denovo4957	0.272335	0.61787	1	1	2.75	1.8	k__Bacteria; p__Proteobacteria; c__Gammaproteobacteria; o__Thiotrichales; f__Thiotrichaceae; g__Cocleimonas; s__
denovo4390	0.270531	0.619015	1	1	1	0.6	k__Bacteria; p__Proteobacteria; c__Epsilonproteobacteria; o__Campylobacterales; f__Helicobacteraceae; g__Sulfurovum; s__lithotrophicum
denovo391	0.268123	0.620551	1	1	1.25	1.8	k__Bacteria; p__Proteobacteria; c__Epsilonproteobacteria; o__Campylobacterales; f__Helicobacteraceae; g__; s__
denovo6458	0.266905	0.621332	1	1	3	4.6	k__Bacteria; p__Proteobacteria; c__Epsilonproteobacteria; o__Campylobacterales; f__Helicobacteraceae; g__; s__
denovo5768	0.253265	0.630232	1	1	1.25	0.6	k__Bacteria; p__Proteobacteria; c__Epsilonproteobacteria; o__Campylobacterales; f__Helicobacteraceae; g__; s__
denovo1987	0.242498	0.637476	1	1	17.5	31.2	k__Bacteria; p__Proteobacteria; c__Deltaproteobacteria; o__Desulfobacterales; f__Desulfobulbaceae; g__Desulfocapsa; s__
denovo6018	0.241379	0.63824	1	1	0.5	0.8	k__Bacteria; p__Proteobacteria; c__Alphaproteobacteria; o__Rhizobiales; f__Phyllobacteriaceae; g__Mesorhizobium
denovo6062	0.241379	0.63824	1	1	0.5	0.8	k__Bacteria; p__Proteobacteria; c__Epsilonproteobacteria; o__Campylobacterales; f__Helicobacteraceae
denovo4244	0.241379	0.63824	1	1	0.5	0.8	k__Bacteria; p__Proteobacteria; c__Epsilonproteobacteria; o__Campylobacterales; f__Helicobacteraceae; g__; s__
denovo5119	0.24128	0.638308	1	1	2.75	4.2	k__Bacteria; p__Proteobacteria; c__Epsilonproteobacteria; o__Campylobacterales; f__Helicobacteraceae; g__; s__
denovo8009	0.239693	0.639397	1	1	0.25	0.6	k__Bacteria; p__Proteobacteria
denovo7705	0.239693	0.639397	1	1	0.25	0.6	k__Bacteria; p__Proteobacteria; c__Betaproteobacteria; o__Burkholderiales; f__Oxalobacteraceae; g__Ralstonia; s__
denovo6059	0.239693	0.639397	1	1	0.25	0.6	k__Bacteria; p__Proteobacteria; c__Epsilonproteobacteria; o__Campylobacterales; f__Helicobacteraceae
denovo9487	0.232472	0.644407	1	1	0.75	1.2	k__Bacteria; p__Bacteroidetes
denovo2874	0.205446	0.664077	1	1	13.5	20	k__Bacteria; p__Proteobacteria; c__Epsilonproteobacteria; o__Campylobacterales; f__Helicobacteraceae; g__; s__
denovo7593	0.191513	0.674845	1	1	0.75	0.4	k__Bacteria; p__Proteobacteria
denovo8626	0.186708	0.678669	1	1	8.25	14.2	k__Bacteria; p__Proteobacteria; c__Epsilonproteobacteria; o__Campylobacterales; f__Campylobacteraceae; g__Sulfurospirillum; s__
denovo3935	0.185911	0.679308	1	1	8	11.2	k__Bacteria; p__Proteobacteria; c__Epsilonproteobacteria; o__Campylobacterales; f__Helicobacteraceae; g__; s__
denovo6537	0.179487	0.684528	1	1	0.25	0.4	k__Bacteria; p__Bacteroidetes; c__[Saprospirae]; o__[Saprospirales]; f__Chitinophagaceae; g__Sediminibacterium; s__
denovo5085	0.179487	0.684528	1	1	0.25	0.4	k__Bacteria; p__Proteobacteria
denovo7767	0.179487	0.684528	1	1	0.25	0.4	k__Bacteria; p__Proteobacteria; c__Alphaproteobacteria; o__Rickettsiales; f__mitochondria
denovo9544	0.179487	0.684528	1	1	0.25	0.4	k__Bacteria; p__Proteobacteria; c__Alphaproteobacteria; o__Rickettsiales; f__mitochondria
denovo6682	0.179487	0.684528	1	1	0.25	0.4	k__Bacteria; p__Proteobacteria; c__Epsilonproteobacteria
denovo7949	0.179487	0.684528	1	1	0.25	0.4	k__Bacteria; p__Proteobacteria; c__Epsilonproteobacteria; o__Campylobacterales; f__Helicobacteraceae
denovo8734	0.179487	0.684528	1	1	0.5	0.8	k__Bacteria; p__Proteobacteria; c__Epsilonproteobacteria; o__Campylobacterales; f__Helicobacteraceae; g__Nitratifractor; s__salsuginis
denovo2236	0.179487	0.684528	1	1	0.25	0.4	k__Bacteria; p__Proteobacteria; c__Epsilonproteobacteria; o__Campylobacterales; f__Helicobacteraceae; g__Sulfurovum; s__lithotrophicum
denovo3146	0.179487	0.684528	1	1	0.5	0.8	k__Bacteria; p__Proteobacteria; c__Gammaproteobacteria; o__Thiotrichales; f__Thiotrichaceae; g__Cocleimonas; s__
denovo3304	0.169684	0.692714	1	1	2.25	4	k__Bacteria; p__Proteobacteria; c__Deltaproteobacteria; o__Desulfobacterales; f__Desulfobulbaceae; g__Desulfocapsa; s__
denovo186	0.150538	0.709551	1	1	2	2.6	k__Bacteria; p__Proteobacteria; c__Alphaproteobacteria; o__Rickettsiales; f__mitochondria
denovo8993	0.147147	0.712661	1	1	1.5	2.2	k__Bacteria; p__Bacteroidetes; c__[Saprospirae]; o__[Saprospirales]; f__Saprospiraceae; g__; s__
denovo4261	0.14644	0.713315	1	1	10	7.2	k__Bacteria; p__Proteobacteria; c__Epsilonproteobacteria; o__Campylobacterales; f__Campylobacteraceae; g__Sulfurospirillum; s__
denovo3954	0.1174	0.74193	1	1	2	1.6	k__Bacteria; p__Proteobacteria; c__Epsilonproteobacteria; o__Campylobacterales; f__Helicobacteraceae; g__; s__
denovo4093	0.103364	0.757216	1	1	11.25	16.8	k__Bacteria; p__Proteobacteria; c__Epsilonproteobacteria; o__Campylobacterales; f__Helicobacteraceae; g__; s__
denovo3718	0.102771	0.757887	1	1	7.5	6.2	k__Bacteria; p__Proteobacteria; c__Betaproteobacteria; o__Burkholderiales; f__Oxalobacteraceae; g__Ralstonia; s__
denovo109	0.101449	0.75939	1	1	1.5	1.2	k__Bacteria; p__Proteobacteria; c__Epsilonproteobacteria; o__Campylobacterales; f__Helicobacteraceae; g__; s__
denovo10556	0.0898511	0.773072	1	1	149	117.6	k__Bacteria; p__Proteobacteria; c__Epsilonproteobacteria; o__Campylobacterales; f__Helicobacteraceae; g__; s__
denovo4826	0.0886076	0.774595	1	1	0.25	0.4	k__Bacteria; p__Bacteroidetes
denovo9568	0.0886076	0.774595	1	1	0.25	0.4	k__Bacteria; p__Proteobacteria; c__Alphaproteobacteria; o__Rickettsiales; f__mitochondria
denovo6435	0.0886076	0.774595	1	1	0.5	0.8	k__Bacteria; p__Proteobacteria; c__Deltaproteobacteria; o__Desulfobacterales; f__Desulfobulbaceae; g__Desulfocapsa; s__
denovo5065	0.0886076	0.774595	1	1	0.25	0.4	k__Bacteria; p__Proteobacteria; c__Epsilonproteobacteria; o__Campylobacterales; f__Helicobacteraceae; g__; s__
denovo1333	0.0868135	0.776814	1	1	1.75	1.4	k__Bacteria; p__Proteobacteria; c__Epsilonproteobacteria; o__Campylobacterales; f__Helicobacteraceae; g__; s__
denovo529	0.0803008	0.785088	1	1	260.75	321.8	k__Bacteria; p__Proteobacteria; c__Epsilonproteobacteria; o__Campylobacterales; f__Helicobacteraceae; g__; s__
denovo811	0.0707071	0.797972	1	1	0.5	0.4	k__Bacteria; p__Bacteroidetes; c__[Saprospirae]; o__[Saprospirales]; f__Chitinophagaceae; g__; s__
denovo5770	0.0707071	0.797972	1	1	1	0.8	k__Bacteria; p__Cyanobacteria; c__ML635J-21; o__; f__; g__; s__
denovo5563	0.0707071	0.797972	1	1	0.5	0.4	k__Bacteria; p__Proteobacteria; c__Epsilonproteobacteria; o__Campylobacterales; f__Helicobacteraceae; g__; s__
denovo10067	0.0576132	0.817186	1	1	1	0.8	k__Bacteria; p__Proteobacteria
denovo2371	0.0440252	0.839783	1	1	0.75	0.6	k__Bacteria; p__Proteobacteria; c__Betaproteobacteria; o__Burkholderiales; f__Comamonadaceae; g__Variovorax; s__paradoxus
denovo10169	0.0392817	0.848525	1	1	2.5	3	k__Bacteria; p__Proteobacteria; c__Epsilonproteobacteria; o__Campylobacterales; f__Helicobacteraceae
denovo3414	0.037037	0.852854	1	1	0.5	0.4	k__Bacteria; p__Proteobacteria; c__Alphaproteobacteria; o__Sphingomonadales; f__Sphingomonadaceae; g__Sphingomonas
denovo1640	0.037037	0.852854	1	1	0.5	0.4	k__Bacteria; p__Proteobacteria; c__Gammaproteobacteria; o__Thiotrichales; f__Thiotrichaceae; g__Cocleimonas; s__
denovo8934	0.0250896	0.878617	1	1	0.25	0.2	k__Bacteria; p__Actinobacteria; c__Actinobacteria; o__Actinomycetales; f__Dietziaceae; g__Dietzia; s__
denovo3219	0.0250896	0.878617	1	1	0.25	0.2	k__Bacteria; p__Proteobacteria
denovo8297	0.0250896	0.878617	1	1	0.25	0.2	k__Bacteria; p__Proteobacteria; c__Alphaproteobacteria
denovo161	0.0250896	0.878617	1	1	0.25	0.2	k__Bacteria; p__Proteobacteria; c__Alphaproteobacteria; o__Rhizobiales; f__Bradyrhizobiaceae; g__Bradyrhizobium; s__
denovo1215	0.0250896	0.878617	1	1	0.5	0.4	k__Bacteria; p__Proteobacteria; c__Alphaproteobacteria; o__Rhodobacterales; f__Rhodobacteraceae
denovo717	0.0250896	0.878617	1	1	0.25	0.2	k__Bacteria; p__Proteobacteria; c__Alphaproteobacteria; o__Rickettsiales; f__mitochondria
denovo3990	0.0250896	0.878617	1	1	0.25	0.2	k__Bacteria; p__Proteobacteria; c__Alphaproteobacteria; o__Rickettsiales; f__mitochondria
denovo4904	0.0250896	0.878617	1	1	0.25	0.2	k__Bacteria; p__Proteobacteria; c__Alphaproteobacteria; o__Rickettsiales; f__mitochondria
denovo6917	0.0250896	0.878617	1	1	0.25	0.2	k__Bacteria; p__Proteobacteria; c__Betaproteobacteria; o__Burkholderiales; f__Alcaligenaceae
denovo1967	0.0250896	0.878617	1	1	0.25	0.2	k__Bacteria; p__Proteobacteria; c__Epsilonproteobacteria; o__Campylobacterales; f__Campylobacteraceae; g__Sulfurospirillum; s__
denovo3637	0.0250896	0.878617	1	1	0.25	0.2	k__Bacteria; p__Proteobacteria; c__Epsilonproteobacteria; o__Campylobacterales; f__Helicobacteraceae
denovo10154	0.0250896	0.878617	1	1	0.25	0.2	k__Bacteria; p__Proteobacteria; c__Epsilonproteobacteria; o__Campylobacterales; f__Helicobacteraceae
denovo898	0.0250896	0.878617	1	1	0.25	0.2	k__Bacteria; p__Proteobacteria; c__Epsilonproteobacteria; o__Campylobacterales; f__Helicobacteraceae; g__; s__
denovo5329	0.0250896	0.878617	1	1	0.25	0.2	k__Bacteria; p__Proteobacteria; c__Epsilonproteobacteria; o__Campylobacterales; f__Helicobacteraceae; g__; s__
denovo5697	0.0250896	0.878617	1	1	0.25	0.2	k__Bacteria; p__Proteobacteria; c__Epsilonproteobacteria; o__Campylobacterales; f__Helicobacteraceae; g__; s__
denovo3626	0.0250896	0.878617	1	1	0.25	0.2	k__Bacteria; p__Proteobacteria; c__Gammaproteobacteria; o__Thiotrichales; f__Thiotrichaceae; g__Cocleimonas; s__
denovo9073	0.0250896	0.878617	1	1	0.25	0.2	k__Bacteria; p__Proteobacteria; c__Gammaproteobacteria; o__Thiotrichales; f__Thiotrichaceae; g__Cocleimonas; s__
denovo4839	0.0250896	0.878617	1	1	0.25	0.2	k__Bacteria; p__Proteobacteria; c__Gammaproteobacteria; o__Xanthomonadales; f__Xanthomonadaceae; g__Stenotrophomonas
denovo7235	0.0189702	0.89433	1	1	0.5	0.6	k__Bacteria; p__Proteobacteria; c__Alphaproteobacteria
denovo4999	0.0189702	0.89433	1	1	0.5	0.6	k__Bacteria; p__Proteobacteria; c__Epsilonproteobacteria; o__Campylobacterales; f__Helicobacteraceae; g__; s__
denovo4296	0.0185185	0.895587	1	1	8	9	k__Bacteria; p__Proteobacteria; c__Epsilonproteobacteria; o__Campylobacterales; f__Helicobacteraceae
denovo4946	0.0152505	0.905188	1	1	0.5	0.6	k__Bacteria; p__Proteobacteria; c__Deltaproteobacteria; o__Desulfobacterales; f__Desulfobulbaceae; g__Desulfocapsa; s__
denovo1556	0.00928136	0.925951	1	1	3.25	3	k__Bacteria; p__Proteobacteria; c__Epsilonproteobacteria; o__Campylobacterales; f__Helicobacteraceae; g__; s__
denovo4589	0.00761697	0.932897	1	1	1.25	1.4	k__Bacteria; p__Proteobacteria; c__Epsilonproteobacteria; o__Campylobacterales; f__Helicobacteraceae
denovo6909	0.0073576	0.934046	1	1	5.25	5.8	k__Bacteria; p__Proteobacteria; c__Gammaproteobacteria; o__Thiotrichales; f__Thiotrichaceae; g__Cocleimonas; s__
denovo8165	0.00383903	0.952327	1	1	7.75	8.4	k__Bacteria; p__Proteobacteria; c__Epsilonproteobacteria; o__Campylobacterales; f__Helicobacteraceae; g__; s__
denovo9488	0.000180417	0.989658	1	1	4.25	4.2	k__Bacteria; p__Proteobacteria; c__Epsilonproteobacteria; o__Campylobacterales; f__Helicobacteraceae; g__; s__
denovo7785	nan	nan	1	nan	0	0	k__Bacteria; p__Bacteroidetes
denovo7440	nan	nan	1	nan	0	0	k__Bacteria; p__Bacteroidetes; c__[Saprospirae]; o__[Saprospirales]; f__Saprospiraceae; g__; s__
denovo633	nan	nan	1	nan	0	0	k__Bacteria; p__Bacteroidetes; c__Bacteroidia; o__Bacteroidales; f__; g__; s__
denovo5663	nan	nan	1	nan	0	0	k__Bacteria; p__Bacteroidetes; c__Bacteroidia; o__Bacteroidales; f__; g__; s__
denovo4309	nan	nan	1	nan	0	0	k__Bacteria; p__Bacteroidetes; c__Flavobacteriia; o__Flavobacteriales
denovo1449	nan	nan	1	nan	0	0	k__Bacteria; p__Bacteroidetes; c__Flavobacteriia; o__Flavobacteriales; f__; g__; s__
denovo8957	nan	nan	1	nan	0	0	k__Bacteria; p__Bacteroidetes; c__Flavobacteriia; o__Flavobacteriales; f__Cryomorphaceae; g__; s__
denovo280	nan	nan	1	nan	0	0	k__Bacteria; p__Bacteroidetes; c__Flavobacteriia; o__Flavobacteriales; f__Flavobacteriaceae
denovo2612	nan	nan	1	nan	0	0	k__Bacteria; p__Bacteroidetes; c__Flavobacteriia; o__Flavobacteriales; f__Flavobacteriaceae; g__Lutimonas; s__
denovo4298	nan	nan	1	nan	0	0	k__Bacteria; p__Cyanobacteria; c__ML635J-21; o__; f__; g__; s__
denovo9443	nan	nan	1	nan	0	0	k__Bacteria; p__Cyanobacteria; c__ML635J-21; o__; f__; g__; s__
denovo80	nan	nan	1	nan	0	0	k__Bacteria; p__Deferribacteres; c__Deferribacteres; o__Deferribacterales; f__; g__; s__
denovo95	nan	nan	1	nan	0	0	k__Bacteria; p__Deferribacteres; c__Deferribacteres; o__Deferribacterales; f__; g__; s__
denovo349	nan	nan	1	nan	0	0	k__Bacteria; p__Deferribacteres; c__Deferribacteres; o__Deferribacterales; f__; g__; s__
denovo734	nan	nan	1	nan	0	0	k__Bacteria; p__Deferribacteres; c__Deferribacteres; o__Deferribacterales; f__; g__; s__
denovo1052	nan	nan	1	nan	0	0	k__Bacteria; p__Deferribacteres; c__Deferribacteres; o__Deferribacterales; f__; g__; s__
denovo1176	nan	nan	1	nan	0	0	k__Bacteria; p__Deferribacteres; c__Deferribacteres; o__Deferribacterales; f__; g__; s__
denovo1206	nan	nan	1	nan	0	0	k__Bacteria; p__Deferribacteres; c__Deferribacteres; o__Deferribacterales; f__; g__; s__
denovo1285	nan	nan	1	nan	0	0	k__Bacteria; p__Deferribacteres; c__Deferribacteres; o__Deferribacterales; f__; g__; s__
denovo1479	nan	nan	1	nan	0	0	k__Bacteria; p__Deferribacteres; c__Deferribacteres; o__Deferribacterales; f__; g__; s__
denovo1521	nan	nan	1	nan	0	0	k__Bacteria; p__Deferribacteres; c__Deferribacteres; o__Deferribacterales; f__; g__; s__
denovo2196	nan	nan	1	nan	0	0	k__Bacteria; p__Deferribacteres; c__Deferribacteres; o__Deferribacterales; f__; g__; s__
denovo2279	nan	nan	1	nan	0	0	k__Bacteria; p__Deferribacteres; c__Deferribacteres; o__Deferribacterales; f__; g__; s__
denovo2514	nan	nan	1	nan	0	0	k__Bacteria; p__Deferribacteres; c__Deferribacteres; o__Deferribacterales; f__; g__; s__
denovo2622	nan	nan	1	nan	0	0	k__Bacteria; p__Deferribacteres; c__Deferribacteres; o__Deferribacterales; f__; g__; s__
denovo2821	nan	nan	1	nan	0	0	k__Bacteria; p__Deferribacteres; c__Deferribacteres; o__Deferribacterales; f__; g__; s__
denovo3179	nan	nan	1	nan	0	0	k__Bacteria; p__Deferribacteres; c__Deferribacteres; o__Deferribacterales; f__; g__; s__
denovo3914	nan	nan	1	nan	0	0	k__Bacteria; p__Deferribacteres; c__Deferribacteres; o__Deferribacterales; f__; g__; s__
denovo4123	nan	nan	1	nan	0	0	k__Bacteria; p__Deferribacteres; c__Deferribacteres; o__Deferribacterales; f__; g__; s__
denovo4373	nan	nan	1	nan	0	0	k__Bacteria; p__Deferribacteres; c__Deferribacteres; o__Deferribacterales; f__; g__; s__
denovo4549	nan	nan	1	nan	0	0	k__Bacteria; p__Deferribacteres; c__Deferribacteres; o__Deferribacterales; f__; g__; s__
denovo4835	nan	nan	1	nan	0	0	k__Bacteria; p__Deferribacteres; c__Deferribacteres; o__Deferribacterales; f__; g__; s__
denovo4969	nan	nan	1	nan	0	0	k__Bacteria; p__Deferribacteres; c__Deferribacteres; o__Deferribacterales; f__; g__; s__
denovo5441	nan	nan	1	nan	0	0	k__Bacteria; p__Deferribacteres; c__Deferribacteres; o__Deferribacterales; f__; g__; s__
denovo5632	nan	nan	1	nan	0	0	k__Bacteria; p__Deferribacteres; c__Deferribacteres; o__Deferribacterales; f__; g__; s__
denovo5677	nan	nan	1	nan	0	0	k__Bacteria; p__Deferribacteres; c__Deferribacteres; o__Deferribacterales; f__; g__; s__
denovo5822	nan	nan	1	nan	0	0	k__Bacteria; p__Deferribacteres; c__Deferribacteres; o__Deferribacterales; f__; g__; s__
denovo6890	nan	nan	1	nan	0	0	k__Bacteria; p__Deferribacteres; c__Deferribacteres; o__Deferribacterales; f__; g__; s__
denovo6996	nan	nan	1	nan	0	0	k__Bacteria; p__Deferribacteres; c__Deferribacteres; o__Deferribacterales; f__; g__; s__
denovo7318	nan	nan	1	nan	0	0	k__Bacteria; p__Deferribacteres; c__Deferribacteres; o__Deferribacterales; f__; g__; s__
denovo7531	nan	nan	1	nan	0	0	k__Bacteria; p__Deferribacteres; c__Deferribacteres; o__Deferribacterales; f__; g__; s__
denovo7990	nan	nan	1	nan	0	0	k__Bacteria; p__Deferribacteres; c__Deferribacteres; o__Deferribacterales; f__; g__; s__
denovo8904	nan	nan	1	nan	0	0	k__Bacteria; p__Deferribacteres; c__Deferribacteres; o__Deferribacterales; f__; g__; s__
denovo9661	nan	nan	1	nan	0	0	k__Bacteria; p__Deferribacteres; c__Deferribacteres; o__Deferribacterales; f__; g__; s__
denovo10093	nan	nan	1	nan	0	0	k__Bacteria; p__Deferribacteres; c__Deferribacteres; o__Deferribacterales; f__; g__; s__
denovo1412	nan	nan	1	nan	0	0	k__Bacteria; p__Firmicutes; c__Clostridia; o__Clostridiales; f__Lachnospiraceae; g__Clostridium; s__colinum
denovo1759	nan	nan	1	nan	0	0	k__Bacteria; p__Firmicutes; c__Clostridia; o__Clostridiales; f__Lachnospiraceae; g__Clostridium; s__colinum
denovo3057	nan	nan	1	nan	0	0	k__Bacteria; p__Firmicutes; c__Clostridia; o__Clostridiales; f__Lachnospiraceae; g__Clostridium; s__colinum
denovo4204	nan	nan	1	nan	0	0	k__Bacteria; p__Firmicutes; c__Clostridia; o__Clostridiales; f__Lachnospiraceae; g__Clostridium; s__colinum
denovo5691	nan	nan	1	nan	0	0	k__Bacteria; p__Firmicutes; c__Clostridia; o__Clostridiales; f__Lachnospiraceae; g__Clostridium; s__colinum
denovo5857	nan	nan	1	nan	0	0	k__Bacteria; p__Firmicutes; c__Clostridia; o__Clostridiales; f__Lachnospiraceae; g__Clostridium; s__colinum
denovo6454	nan	nan	1	nan	0	0	k__Bacteria; p__Firmicutes; c__Clostridia; o__Clostridiales; f__Lachnospiraceae; g__Clostridium; s__colinum
denovo6683	nan	nan	1	nan	0	0	k__Bacteria; p__Firmicutes; c__Clostridia; o__Clostridiales; f__Lachnospiraceae; g__Clostridium; s__colinum
denovo7464	nan	nan	1	nan	0	0	k__Bacteria; p__Firmicutes; c__Clostridia; o__Clostridiales; f__Lachnospiraceae; g__Clostridium; s__colinum
denovo7520	nan	nan	1	nan	0	0	k__Bacteria; p__Firmicutes; c__Clostridia; o__Clostridiales; f__Lachnospiraceae; g__Clostridium; s__colinum
denovo8468	nan	nan	1	nan	0	0	k__Bacteria; p__Firmicutes; c__Clostridia; o__Clostridiales; f__Lachnospiraceae; g__Clostridium; s__colinum
denovo8541	nan	nan	1	nan	0	0	k__Bacteria; p__Firmicutes; c__Clostridia; o__Clostridiales; f__Lachnospiraceae; g__Clostridium; s__colinum
denovo9704	nan	nan	1	nan	0	0	k__Bacteria; p__GN02; c__BD1-5; o__; f__; g__; s__
denovo9752	nan	nan	1	nan	0	0	k__Bacteria; p__GN02; c__BD1-5; o__; f__; g__; s__
denovo10120	nan	nan	1	nan	0	0	k__Bacteria; p__GN02; c__BD1-5; o__; f__; g__; s__
denovo8738	nan	nan	1	nan	0	0	k__Bacteria; p__GN02; c__IIB17; o__; f__; g__; s__
denovo10484	nan	nan	1	nan	0	0	k__Bacteria; p__OD1; c__; o__; f__; g__; s__
denovo416	nan	nan	1	nan	0	0	k__Bacteria; p__Proteobacteria
denovo503	nan	nan	1	nan	0	0	k__Bacteria; p__Proteobacteria
denovo1892	nan	nan	1	nan	0	0	k__Bacteria; p__Proteobacteria
denovo3242	nan	nan	1	nan	0	0	k__Bacteria; p__Proteobacteria
denovo3621	nan	nan	1	nan	0	0	k__Bacteria; p__Proteobacteria
denovo3669	nan	nan	1	nan	0	0	k__Bacteria; p__Proteobacteria
denovo3958	nan	nan	1	nan	0	0	k__Bacteria; p__Proteobacteria
denovo5646	nan	nan	1	nan	0	0	k__Bacteria; p__Proteobacteria
denovo7033	nan	nan	1	nan	0	0	k__Bacteria; p__Proteobacteria
denovo7099	nan	nan	1	nan	0	0	k__Bacteria; p__Proteobacteria
denovo7630	nan	nan	1	nan	0	0	k__Bacteria; p__Proteobacteria
denovo7684	nan	nan	1	nan	0	0	k__Bacteria; p__Proteobacteria
denovo8030	nan	nan	1	nan	0	0	k__Bacteria; p__Proteobacteria
denovo8922	nan	nan	1	nan	0	0	k__Bacteria; p__Proteobacteria
denovo9017	nan	nan	1	nan	0	0	k__Bacteria; p__Proteobacteria
denovo10454	nan	nan	1	nan	0	0	k__Bacteria; p__Proteobacteria
denovo9196	nan	nan	1	nan	0	0	k__Bacteria; p__Proteobacteria; c__Alphaproteobacteria
denovo5739	nan	nan	1	nan	0	0	k__Bacteria; p__Proteobacteria; c__Alphaproteobacteria; o__Caulobacterales; f__Caulobacteraceae; g__; s__
denovo1373	nan	nan	1	nan	0	0	k__Bacteria; p__Proteobacteria; c__Alphaproteobacteria; o__Rhodobacterales; f__Rhodobacteraceae; g__; s__
denovo1943	nan	nan	1	nan	0	0	k__Bacteria; p__Proteobacteria; c__Alphaproteobacteria; o__Rhodobacterales; f__Rhodobacteraceae; g__Octadecabacter; s__
denovo239	nan	nan	1	nan	0	0	k__Bacteria; p__Proteobacteria; c__Alphaproteobacteria; o__Rickettsiales; f__mitochondria
denovo260	nan	nan	1	nan	0	0	k__Bacteria; p__Proteobacteria; c__Alphaproteobacteria; o__Rickettsiales; f__mitochondria
denovo1072	nan	nan	1	nan	0	0	k__Bacteria; p__Proteobacteria; c__Alphaproteobacteria; o__Rickettsiales; f__mitochondria
denovo1770	nan	nan	1	nan	0	0	k__Bacteria; p__Proteobacteria; c__Alphaproteobacteria; o__Rickettsiales; f__mitochondria
denovo2066	nan	nan	1	nan	0	0	k__Bacteria; p__Proteobacteria; c__Alphaproteobacteria; o__Rickettsiales; f__mitochondria
denovo2178	nan	nan	1	nan	0	0	k__Bacteria; p__Proteobacteria; c__Alphaproteobacteria; o__Rickettsiales; f__mitochondria
denovo2222	nan	nan	1	nan	0	0	k__Bacteria; p__Proteobacteria; c__Alphaproteobacteria; o__Rickettsiales; f__mitochondria
denovo2900	nan	nan	1	nan	0	0	k__Bacteria; p__Proteobacteria; c__Alphaproteobacteria; o__Rickettsiales; f__mitochondria
denovo3782	nan	nan	1	nan	0	0	k__Bacteria; p__Proteobacteria; c__Alphaproteobacteria; o__Rickettsiales; f__mitochondria
denovo3795	nan	nan	1	nan	0	0	k__Bacteria; p__Proteobacteria; c__Alphaproteobacteria; o__Rickettsiales; f__mitochondria
denovo3832	nan	nan	1	nan	0	0	k__Bacteria; p__Proteobacteria; c__Alphaproteobacteria; o__Rickettsiales; f__mitochondria
denovo4482	nan	nan	1	nan	0	0	k__Bacteria; p__Proteobacteria; c__Alphaproteobacteria; o__Rickettsiales; f__mitochondria
denovo6934	nan	nan	1	nan	0	0	k__Bacteria; p__Proteobacteria; c__Alphaproteobacteria; o__Rickettsiales; f__mitochondria
denovo6941	nan	nan	1	nan	0	0	k__Bacteria; p__Proteobacteria; c__Alphaproteobacteria; o__Rickettsiales; f__mitochondria
denovo6951	nan	nan	1	nan	0	0	k__Bacteria; p__Proteobacteria; c__Alphaproteobacteria; o__Rickettsiales; f__mitochondria
denovo7711	nan	nan	1	nan	0	0	k__Bacteria; p__Proteobacteria; c__Alphaproteobacteria; o__Rickettsiales; f__mitochondria
denovo8173	nan	nan	1	nan	0	0	k__Bacteria; p__Proteobacteria; c__Alphaproteobacteria; o__Rickettsiales; f__mitochondria
denovo8181	nan	nan	1	nan	0	0	k__Bacteria; p__Proteobacteria; c__Alphaproteobacteria; o__Rickettsiales; f__mitochondria
denovo8806	nan	nan	1	nan	0	0	k__Bacteria; p__Proteobacteria; c__Alphaproteobacteria; o__Rickettsiales; f__mitochondria
denovo9116	nan	nan	1	nan	0	0	k__Bacteria; p__Proteobacteria; c__Alphaproteobacteria; o__Rickettsiales; f__mitochondria
denovo9526	nan	nan	1	nan	0	0	k__Bacteria; p__Proteobacteria; c__Alphaproteobacteria; o__Rickettsiales; f__mitochondria
denovo6438	nan	nan	1	nan	0	0	k__Bacteria; p__Proteobacteria; c__Betaproteobacteria; o__Burkholderiales; f__Burkholderiaceae; g__Burkholderia
denovo5629	nan	nan	1	nan	0	0	k__Bacteria; p__Proteobacteria; c__Betaproteobacteria; o__Burkholderiales; f__Burkholderiaceae; g__Burkholderia; s__
denovo4992	nan	nan	1	nan	0	0	k__Bacteria; p__Proteobacteria; c__Deltaproteobacteria; o__Desulfobacterales; f__Desulfobulbaceae
denovo8162	nan	nan	1	nan	0	0	k__Bacteria; p__Proteobacteria; c__Deltaproteobacteria; o__Desulfobacterales; f__Desulfobulbaceae; g__; s__
denovo2947	nan	nan	1	nan	0	0	k__Bacteria; p__Proteobacteria; c__Deltaproteobacteria; o__Desulfobacterales; f__Desulfobulbaceae; g__Desulfocapsa; s__
denovo5548	nan	nan	1	nan	0	0	k__Bacteria; p__Proteobacteria; c__Deltaproteobacteria; o__Desulfobacterales; f__Desulfobulbaceae; g__Desulfocapsa; s__
denovo7002	nan	nan	1	nan	0	0	k__Bacteria; p__Proteobacteria; c__Deltaproteobacteria; o__GMD14H09; f__; g__; s__
denovo6987	nan	nan	1	nan	0	0	k__Bacteria; p__Proteobacteria; c__Epsilonproteobacteria; o__Campylobacterales
denovo4090	nan	nan	1	nan	0	0	k__Bacteria; p__Proteobacteria; c__Epsilonproteobacteria; o__Campylobacterales; f__Campylobacteraceae; g__Arcobacter; s__
denovo9094	nan	nan	1	nan	0	0	k__Bacteria; p__Proteobacteria; c__Epsilonproteobacteria; o__Campylobacterales; f__Campylobacteraceae; g__Arcobacter; s__
denovo1315	nan	nan	1	nan	0	0	k__Bacteria; p__Proteobacteria; c__Epsilonproteobacteria; o__Campylobacterales; f__Helicobacteraceae
denovo1953	nan	nan	1	nan	0	0	k__Bacteria; p__Proteobacteria; c__Epsilonproteobacteria; o__Campylobacterales; f__Helicobacteraceae
denovo1973	nan	nan	1	nan	0	0	k__Bacteria; p__Proteobacteria; c__Epsilonproteobacteria; o__Campylobacterales; f__Helicobacteraceae
denovo2031	nan	nan	1	nan	0	0	k__Bacteria; p__Proteobacteria; c__Epsilonproteobacteria; o__Campylobacterales; f__Helicobacteraceae
denovo2170	nan	nan	1	nan	0	0	k__Bacteria; p__Proteobacteria; c__Epsilonproteobacteria; o__Campylobacterales; f__Helicobacteraceae
denovo2504	nan	nan	1	nan	0	0	k__Bacteria; p__Proteobacteria; c__Epsilonproteobacteria; o__Campylobacterales; f__Helicobacteraceae
denovo3096	nan	nan	1	nan	0	0	k__Bacteria; p__Proteobacteria; c__Epsilonproteobacteria; o__Campylobacterales; f__Helicobacteraceae
denovo3308	nan	nan	1	nan	0	0	k__Bacteria; p__Proteobacteria; c__Epsilonproteobacteria; o__Campylobacterales; f__Helicobacteraceae
denovo3700	nan	nan	1	nan	0	0	k__Bacteria; p__Proteobacteria; c__Epsilonproteobacteria; o__Campylobacterales; f__Helicobacteraceae
denovo3717	nan	nan	1	nan	0	0	k__Bacteria; p__Proteobacteria; c__Epsilonproteobacteria; o__Campylobacterales; f__Helicobacteraceae
denovo4147	nan	nan	1	nan	0	0	k__Bacteria; p__Proteobacteria; c__Epsilonproteobacteria; o__Campylobacterales; f__Helicobacteraceae
denovo4684	nan	nan	1	nan	0	0	k__Bacteria; p__Proteobacteria; c__Epsilonproteobacteria; o__Campylobacterales; f__Helicobacteraceae
denovo5825	nan	nan	1	nan	0	0	k__Bacteria; p__Proteobacteria; c__Epsilonproteobacteria; o__Campylobacterales; f__Helicobacteraceae
denovo5890	nan	nan	1	nan	0	0	k__Bacteria; p__Proteobacteria; c__Epsilonproteobacteria; o__Campylobacterales; f__Helicobacteraceae
denovo6410	nan	nan	1	nan	0	0	k__Bacteria; p__Proteobacteria; c__Epsilonproteobacteria; o__Campylobacterales; f__Helicobacteraceae
denovo6493	nan	nan	1	nan	0	0	k__Bacteria; p__Proteobacteria; c__Epsilonproteobacteria; o__Campylobacterales; f__Helicobacteraceae
denovo6628	nan	nan	1	nan	0	0	k__Bacteria; p__Proteobacteria; c__Epsilonproteobacteria; o__Campylobacterales; f__Helicobacteraceae
denovo7533	nan	nan	1	nan	0	0	k__Bacteria; p__Proteobacteria; c__Epsilonproteobacteria; o__Campylobacterales; f__Helicobacteraceae
denovo7651	nan	nan	1	nan	0	0	k__Bacteria; p__Proteobacteria; c__Epsilonproteobacteria; o__Campylobacterales; f__Helicobacteraceae
denovo8107	nan	nan	1	nan	0	0	k__Bacteria; p__Proteobacteria; c__Epsilonproteobacteria; o__Campylobacterales; f__Helicobacteraceae
denovo8416	nan	nan	1	nan	0	0	k__Bacteria; p__Proteobacteria; c__Epsilonproteobacteria; o__Campylobacterales; f__Helicobacteraceae
denovo8811	nan	nan	1	nan	0	0	k__Bacteria; p__Proteobacteria; c__Epsilonproteobacteria; o__Campylobacterales; f__Helicobacteraceae
denovo9161	nan	nan	1	nan	0	0	k__Bacteria; p__Proteobacteria; c__Epsilonproteobacteria; o__Campylobacterales; f__Helicobacteraceae
denovo9463	nan	nan	1	nan	0	0	k__Bacteria; p__Proteobacteria; c__Epsilonproteobacteria; o__Campylobacterales; f__Helicobacteraceae
denovo9913	nan	nan	1	nan	0	0	k__Bacteria; p__Proteobacteria; c__Epsilonproteobacteria; o__Campylobacterales; f__Helicobacteraceae
denovo10219	nan	nan	1	nan	0	0	k__Bacteria; p__Proteobacteria; c__Epsilonproteobacteria; o__Campylobacterales; f__Helicobacteraceae
denovo303	nan	nan	1	nan	0	0	k__Bacteria; p__Proteobacteria; c__Epsilonproteobacteria; o__Campylobacterales; f__Helicobacteraceae; g__; s__
denovo1014	nan	nan	1	nan	0	0	k__Bacteria; p__Proteobacteria; c__Epsilonproteobacteria; o__Campylobacterales; f__Helicobacteraceae; g__; s__
denovo1178	nan	nan	1	nan	0	0	k__Bacteria; p__Proteobacteria; c__Epsilonproteobacteria; o__Campylobacterales; f__Helicobacteraceae; g__; s__
denovo1261	nan	nan	1	nan	0	0	k__Bacteria; p__Proteobacteria; c__Epsilonproteobacteria; o__Campylobacterales; f__Helicobacteraceae; g__; s__
denovo1463	nan	nan	1	nan	0	0	k__Bacteria; p__Proteobacteria; c__Epsilonproteobacteria; o__Campylobacterales; f__Helicobacteraceae; g__; s__
denovo2608	nan	nan	1	nan	0	0	k__Bacteria; p__Proteobacteria; c__Epsilonproteobacteria; o__Campylobacterales; f__Helicobacteraceae; g__; s__
denovo3133	nan	nan	1	nan	0	0	k__Bacteria; p__Proteobacteria; c__Epsilonproteobacteria; o__Campylobacterales; f__Helicobacteraceae; g__; s__
denovo3517	nan	nan	1	nan	0	0	k__Bacteria; p__Proteobacteria; c__Epsilonproteobacteria; o__Campylobacterales; f__Helicobacteraceae; g__; s__
denovo3616	nan	nan	1	nan	0	0	k__Bacteria; p__Proteobacteria; c__Epsilonproteobacteria; o__Campylobacterales; f__Helicobacteraceae; g__; s__
denovo4026	nan	nan	1	nan	0	0	k__Bacteria; p__Proteobacteria; c__Epsilonproteobacteria; o__Campylobacterales; f__Helicobacteraceae; g__; s__
denovo4189	nan	nan	1	nan	0	0	k__Bacteria; p__Proteobacteria; c__Epsilonproteobacteria; o__Campylobacterales; f__Helicobacteraceae; g__; s__
denovo4357	nan	nan	1	nan	0	0	k__Bacteria; p__Proteobacteria; c__Epsilonproteobacteria; o__Campylobacterales; f__Helicobacteraceae; g__; s__
denovo4650	nan	nan	1	nan	0	0	k__Bacteria; p__Proteobacteria; c__Epsilonproteobacteria; o__Campylobacterales; f__Helicobacteraceae; g__; s__
denovo5278	nan	nan	1	nan	0	0	k__Bacteria; p__Proteobacteria; c__Epsilonproteobacteria; o__Campylobacterales; f__Helicobacteraceae; g__; s__
denovo5910	nan	nan	1	nan	0	0	k__Bacteria; p__Proteobacteria; c__Epsilonproteobacteria; o__Campylobacterales; f__Helicobacteraceae; g__; s__
denovo6424	nan	nan	1	nan	0	0	k__Bacteria; p__Proteobacteria; c__Epsilonproteobacteria; o__Campylobacterales; f__Helicobacteraceae; g__; s__
denovo6598	nan	nan	1	nan	0	0	k__Bacteria; p__Proteobacteria; c__Epsilonproteobacteria; o__Campylobacterales; f__Helicobacteraceae; g__; s__
denovo7144	nan	nan	1	nan	0	0	k__Bacteria; p__Proteobacteria; c__Epsilonproteobacteria; o__Campylobacterales; f__Helicobacteraceae; g__; s__
denovo7392	nan	nan	1	nan	0	0	k__Bacteria; p__Proteobacteria; c__Epsilonproteobacteria; o__Campylobacterales; f__Helicobacteraceae; g__; s__
denovo7926	nan	nan	1	nan	0	0	k__Bacteria; p__Proteobacteria; c__Epsilonproteobacteria; o__Campylobacterales; f__Helicobacteraceae; g__; s__
denovo8334	nan	nan	1	nan	0	0	k__Bacteria; p__Proteobacteria; c__Epsilonproteobacteria; o__Campylobacterales; f__Helicobacteraceae; g__; s__
denovo8476	nan	nan	1	nan	0	0	k__Bacteria; p__Proteobacteria; c__Epsilonproteobacteria; o__Campylobacterales; f__Helicobacteraceae; g__; s__
denovo9194	nan	nan	1	nan	0	0	k__Bacteria; p__Proteobacteria; c__Epsilonproteobacteria; o__Campylobacterales; f__Helicobacteraceae; g__; s__
denovo10526	nan	nan	1	nan	0	0	k__Bacteria; p__Proteobacteria; c__Epsilonproteobacteria; o__Campylobacterales; f__Helicobacteraceae; g__; s__
denovo10280	nan	nan	1	nan	0	0	k__Bacteria; p__Proteobacteria; c__Epsilonproteobacteria; o__Campylobacterales; f__Helicobacteraceae; g__Sulfurimonas; s__
denovo3546	nan	nan	1	nan	0	0	k__Bacteria; p__Proteobacteria; c__Epsilonproteobacteria; o__Campylobacterales; f__Helicobacteraceae; g__Sulfurovum; s__lithotrophicum
denovo3697	nan	nan	1	nan	0	0	k__Bacteria; p__Proteobacteria; c__Epsilonproteobacteria; o__Campylobacterales; f__Helicobacteraceae; g__Sulfurovum; s__lithotrophicum
denovo5876	nan	nan	1	nan	0	0	k__Bacteria; p__Proteobacteria; c__Epsilonproteobacteria; o__Campylobacterales; f__Helicobacteraceae; g__Sulfurovum; s__lithotrophicum
denovo10033	nan	nan	1	nan	0	0	k__Bacteria; p__Proteobacteria; c__Epsilonproteobacteria; o__Campylobacterales; f__Helicobacteraceae; g__Sulfurovum; s__lithotrophicum
denovo327	nan	nan	1	nan	0	0	k__Bacteria; p__Proteobacteria; c__Gammaproteobacteria
denovo442	nan	nan	1	nan	0	0	k__Bacteria; p__Proteobacteria; c__Gammaproteobacteria
denovo2720	nan	nan	1	nan	0	0	k__Bacteria; p__Proteobacteria; c__Gammaproteobacteria
denovo3362	nan	nan	1	nan	0	0	k__Bacteria; p__Proteobacteria; c__Gammaproteobacteria
denovo3959	nan	nan	1	nan	0	0	k__Bacteria; p__Proteobacteria; c__Gammaproteobacteria
denovo5947	nan	nan	1	nan	0	0	k__Bacteria; p__Proteobacteria; c__Gammaproteobacteria
denovo6157	nan	nan	1	nan	0	0	k__Bacteria; p__Proteobacteria; c__Gammaproteobacteria
denovo6189	nan	nan	1	nan	0	0	k__Bacteria; p__Proteobacteria; c__Gammaproteobacteria
denovo10480	nan	nan	1	nan	0	0	k__Bacteria; p__Proteobacteria; c__Gammaproteobacteria
denovo10516	nan	nan	1	nan	0	0	k__Bacteria; p__Proteobacteria; c__Gammaproteobacteria
denovo5232	nan	nan	1	nan	0	0	k__Bacteria; p__Proteobacteria; c__Gammaproteobacteria; o__[Marinicellales]; f__[Marinicellaceae]; g__Marinicella; s__
denovo3045	nan	nan	1	nan	0	0	k__Bacteria; p__Proteobacteria; c__Gammaproteobacteria; o__Methylococcales; f__; g__; s__
denovo3390	nan	nan	1	nan	0	0	k__Bacteria; p__Proteobacteria; c__Gammaproteobacteria; o__Methylococcales; f__; g__; s__
denovo4560	nan	nan	1	nan	0	0	k__Bacteria; p__Proteobacteria; c__Gammaproteobacteria; o__Methylococcales; f__; g__; s__
denovo8834	nan	nan	1	nan	0	0	k__Bacteria; p__Proteobacteria; c__Gammaproteobacteria; o__Methylococcales; f__; g__; s__
denovo10339	nan	nan	1	nan	0	0	k__Bacteria; p__Proteobacteria; c__Gammaproteobacteria; o__Methylococcales; f__; g__; s__
denovo8421	nan	nan	1	nan	0	0	k__Bacteria; p__Proteobacteria; c__Gammaproteobacteria; o__Thiotrichales; f__Piscirickettsiaceae; g__; s__
denovo649	nan	nan	1	nan	0	0	k__Bacteria; p__Proteobacteria; c__Gammaproteobacteria; o__Thiotrichales; f__Thiotrichaceae
denovo10022	nan	nan	1	nan	0	0	k__Bacteria; p__Proteobacteria; c__Gammaproteobacteria; o__Thiotrichales; f__Thiotrichaceae; g__B46; s__
denovo129	nan	nan	1	nan	0	0	k__Bacteria; p__Proteobacteria; c__Gammaproteobacteria; o__Thiotrichales; f__Thiotrichaceae; g__Cocleimonas; s__
denovo1175	nan	nan	1	nan	0	0	k__Bacteria; p__Proteobacteria; c__Gammaproteobacteria; o__Thiotrichales; f__Thiotrichaceae; g__Cocleimonas; s__
denovo2717	nan	nan	1	nan	0	0	k__Bacteria; p__Proteobacteria; c__Gammaproteobacteria; o__Thiotrichales; f__Thiotrichaceae; g__Cocleimonas; s__
denovo2733	nan	nan	1	nan	0	0	k__Bacteria; p__Proteobacteria; c__Gammaproteobacteria; o__Thiotrichales; f__Thiotrichaceae; g__Cocleimonas; s__
denovo2965	nan	nan	1	nan	0	0	k__Bacteria; p__Proteobacteria; c__Gammaproteobacteria; o__Thiotrichales; f__Thiotrichaceae; g__Cocleimonas; s__
denovo3881	nan	nan	1	nan	0	0	k__Bacteria; p__Proteobacteria; c__Gammaproteobacteria; o__Thiotrichales; f__Thiotrichaceae; g__Cocleimonas; s__
denovo3889	nan	nan	1	nan	0	0	k__Bacteria; p__Proteobacteria; c__Gammaproteobacteria; o__Thiotrichales; f__Thiotrichaceae; g__Cocleimonas; s__
denovo4021	nan	nan	1	nan	0	0	k__Bacteria; p__Proteobacteria; c__Gammaproteobacteria; o__Thiotrichales; f__Thiotrichaceae; g__Cocleimonas; s__
denovo4108	nan	nan	1	nan	0	0	k__Bacteria; p__Proteobacteria; c__Gammaproteobacteria; o__Thiotrichales; f__Thiotrichaceae; g__Cocleimonas; s__
denovo4377	nan	nan	1	nan	0	0	k__Bacteria; p__Proteobacteria; c__Gammaproteobacteria; o__Thiotrichales; f__Thiotrichaceae; g__Cocleimonas; s__
denovo5895	nan	nan	1	nan	0	0	k__Bacteria; p__Proteobacteria; c__Gammaproteobacteria; o__Thiotrichales; f__Thiotrichaceae; g__Cocleimonas; s__
denovo8917	nan	nan	1	nan	0	0	k__Bacteria; p__Proteobacteria; c__Gammaproteobacteria; o__Thiotrichales; f__Thiotrichaceae; g__Cocleimonas; s__
denovo10303	nan	nan	1	nan	0	0	k__Bacteria; p__Proteobacteria; c__Gammaproteobacteria; o__Thiotrichales; f__Thiotrichaceae; g__Cocleimonas; s__
denovo1657	nan	nan	1	nan	0	0	k__Bacteria; p__Proteobacteria; c__Zetaproteobacteria; o__Mariprofundales; f__Mariprofundaceae; g__Mariprofundus; s__
denovo4015	nan	nan	1	nan	0	0	k__Bacteria; p__Proteobacteria; c__Zetaproteobacteria; o__Mariprofundales; f__Mariprofundaceae; g__Mariprofundus; s__
denovo128	nan	nan	1	nan	0	0	k__Bacteria; p__Tenericutes; c__Mollicutes; o__Mycoplasmatales; f__Mycoplasmataceae; g__Candidatus Hepatoplasma; s__
denovo1572	nan	nan	1	nan	0	0	k__Bacteria; p__Tenericutes; c__Mollicutes; o__Mycoplasmatales; f__Mycoplasmataceae; g__Candidatus Hepatoplasma; s__
denovo1707	nan	nan	1	nan	0	0	k__Bacteria; p__Tenericutes; c__Mollicutes; o__Mycoplasmatales; f__Mycoplasmataceae; g__Candidatus Hepatoplasma; s__
denovo3321	nan	nan	1	nan	0	0	k__Bacteria; p__Tenericutes; c__Mollicutes; o__Mycoplasmatales; f__Mycoplasmataceae; g__Candidatus Hepatoplasma; s__
denovo6146	nan	nan	1	nan	0	0	k__Bacteria; p__Tenericutes; c__Mollicutes; o__Mycoplasmatales; f__Mycoplasmataceae; g__Candidatus Hepatoplasma; s__
denovo9348	nan	nan	1	nan	0	0	k__Bacteria; p__Tenericutes; c__Mollicutes; o__Mycoplasmatales; f__Mycoplasmataceae; g__Candidatus Hepatoplasma; s__
denovo9557	nan	nan	1	nan	0	0	k__Bacteria; p__Tenericutes; c__Mollicutes; o__Mycoplasmatales; f__Mycoplasmataceae; g__Candidatus Hepatoplasma; s__
denovo10182	nan	nan	1	nan	0	0	k__Bacteria; p__Tenericutes; c__Mollicutes; o__Mycoplasmatales; f__Mycoplasmataceae; g__Candidatus Hepatoplasma; s__
denovo10455	nan	nan	1	nan	0	0	k__Bacteria; p__Tenericutes; c__Mollicutes; o__Mycoplasmatales; f__Mycoplasmataceae; g__Candidatus Hepatoplasma; s__
denovo10457	nan	nan	1	nan	0	0	k__Bacteria; p__Tenericutes; c__Mollicutes; o__Mycoplasmatales; f__Mycoplasmataceae; g__Candidatus Hepatoplasma; s__

## Sheet: TAG_Organs_ANOVA
OTU	Test-Statistic	P	FDR_P	Bonferroni_P	digestive tract_mean	stomach_mean	taxonomy
denovo3321	8.83838	0.0207211	0.933435	1	0	1.25	k__Bacteria; p__Tenericutes; c__Mollicutes; o__Mycoplasmatales; f__Mycoplasmataceae; g__Candidatus Hepatoplasma; s__
denovo5072	4.70149	0.0667852	0.933435	1	1	3.25	k__Bacteria; p__Tenericutes; c__Mollicutes; o__Mycoplasmatales; f__Mycoplasmataceae; g__Candidatus Hepatoplasma; s__
denovo1973	4.66667	0.0675833	0.933435	1	0.6	0	k__Bacteria; p__Proteobacteria; c__Epsilonproteobacteria; o__Campylobacterales; f__Helicobacteraceae
denovo4617	4.53257	0.0707764	0.933435	1	0.2	1.5	k__Bacteria; p__Proteobacteria
denovo3621	3.88889	0.0892243	0.933435	1	0	0.5	k__Bacteria; p__Proteobacteria
denovo7684	3.88889	0.0892243	0.933435	1	0	0.5	k__Bacteria; p__Proteobacteria
denovo4904	3.88889	0.0892243	0.933435	1	0	0.5	k__Bacteria; p__Proteobacteria; c__Alphaproteobacteria; o__Rickettsiales; f__mitochondria
denovo8950	3.88889	0.0892243	0.933435	1	0	0.5	k__Bacteria; p__Tenericutes; c__Mollicutes; o__Mycoplasmatales; f__Mycoplasmataceae; g__Candidatus Hepatoplasma; s__
denovo6290	3.61966	0.0988362	0.933435	1	1.6	6	k__Bacteria; p__Tenericutes; c__Mollicutes; o__Mycoplasmatales; f__Mycoplasmataceae; g__Candidatus Hepatoplasma; s__
denovo2977	3.58338	0.100235	0.933435	1	479.8	1072.25	k__Bacteria; p__Tenericutes; c__Mollicutes; o__Mycoplasmatales; f__Mycoplasmataceae; g__Candidatus Hepatoplasma; s__
denovo4298	3.55556	0.101326	0.933435	1	0.8	0	k__Bacteria; p__Cyanobacteria; c__ML635J-21; o__; f__; g__; s__
denovo3169	3.55556	0.101326	0.933435	1	0.8	0	k__Bacteria; p__Proteobacteria
denovo9722	3.31401	0.111496	0.933435	1	0.6	2	k__Bacteria; p__Tenericutes; c__Mollicutes; o__Mycoplasmatales; f__Mycoplasmataceae; g__Candidatus Hepatoplasma; s__
denovo4353	3.25765	0.114064	0.933435	1	0.8	2.5	k__Bacteria; p__Proteobacteria
denovo9348	3.18182	0.117646	0.933435	1	0	0.75	k__Bacteria; p__Tenericutes; c__Mollicutes; o__Mycoplasmatales; f__Mycoplasmataceae; g__Candidatus Hepatoplasma; s__
denovo9557	3.18182	0.117646	0.933435	1	0	0.75	k__Bacteria; p__Tenericutes; c__Mollicutes; o__Mycoplasmatales; f__Mycoplasmataceae; g__Candidatus Hepatoplasma; s__
denovo10457	3.18182	0.117646	0.933435	1	0	0.75	k__Bacteria; p__Tenericutes; c__Mollicutes; o__Mycoplasmatales; f__Mycoplasmataceae; g__Candidatus Hepatoplasma; s__
denovo2637	3.03584	0.124977	0.933435	1	0.2	0.75	k__Bacteria; p__Proteobacteria; c__Alphaproteobacteria; o__Rickettsiales; f__mitochondria
denovo4036	2.82642	0.13661	0.933435	1	14.4	0.25	k__Bacteria; p__Deferribacteres; c__Deferribacteres; o__Deferribacterales; f__; g__; s__
denovo3268	2.72222	0.142947	0.933435	1	1.4	0	k__Bacteria; p__Deferribacteres; c__Deferribacteres; o__Deferribacterales; f__; g__; s__
denovo429	2.44444	0.161917	0.933435	1	4.4	0	k__Bacteria; p__Deferribacteres; c__Deferribacteres; o__Deferribacterales; f__; g__; s__
denovo5988	2.27152	0.175499	0.933435	1	0.2	1.25	k__Bacteria; p__Tenericutes; c__Mollicutes; o__Mycoplasmatales; f__Mycoplasmataceae; g__Candidatus Hepatoplasma; s__
denovo9443	2.07407	0.193006	0.933435	1	0.4	0	k__Bacteria; p__Cyanobacteria; c__ML635J-21; o__; f__; g__; s__
denovo6800	2.07407	0.193006	0.933435	1	0.4	0	k__Bacteria; p__Deferribacteres; c__Deferribacteres; o__Deferribacterales; f__; g__; s__
denovo8872	2.07407	0.193006	0.933435	1	0.4	0	k__Bacteria; p__Deferribacteres; c__Deferribacteres; o__Deferribacterales; f__; g__; s__
denovo1254	2.07407	0.193006	0.933435	1	0.4	0	k__Bacteria; p__Proteobacteria
denovo6696	2.07407	0.193006	0.933435	1	0.4	0	k__Bacteria; p__Proteobacteria
denovo8181	2.07407	0.193006	0.933435	1	0.2	1	k__Bacteria; p__Proteobacteria; c__Alphaproteobacteria; o__Rickettsiales; f__mitochondria
denovo9858	2.07407	0.193006	0.933435	1	0.4	0	k__Bacteria; p__Proteobacteria; c__Epsilonproteobacteria; o__Campylobacterales; f__Campylobacteraceae; g__; s__
denovo6028	2.07407	0.193006	0.933435	1	0.4	0	k__Bacteria; p__Proteobacteria; c__Epsilonproteobacteria; o__Campylobacterales; f__Helicobacteraceae; g__Sulfurimonas; s__
denovo1650	1.9881	0.20139	0.933435	1	34.8	0.75	k__Bacteria; p__Deferribacteres; c__Deferribacteres; o__Deferribacterales; f__; g__; s__
denovo6448	1.94444	0.205843	0.933435	1	1	0	k__Bacteria; p__Deferribacteres; c__Deferribacteres; o__Deferribacterales; f__; g__; s__
denovo3057	1.75	0.227453	0.933435	1	0.6	0	k__Bacteria; p__Firmicutes; c__Clostridia; o__Clostridiales; f__Lachnospiraceae; g__Clostridium; s__colinum
denovo1892	1.75	0.227453	0.933435	1	0.6	0	k__Bacteria; p__Proteobacteria
denovo5646	1.75	0.227453	0.933435	1	0.6	0	k__Bacteria; p__Proteobacteria
denovo8173	1.75	0.227453	0.933435	1	0.6	0	k__Bacteria; p__Proteobacteria; c__Alphaproteobacteria; o__Rickettsiales; f__mitochondria
denovo3308	1.75	0.227453	0.933435	1	0.6	0	k__Bacteria; p__Proteobacteria; c__Epsilonproteobacteria; o__Campylobacterales; f__Helicobacteraceae
denovo7533	1.75	0.227453	0.933435	1	0.6	0	k__Bacteria; p__Proteobacteria; c__Epsilonproteobacteria; o__Campylobacterales; f__Helicobacteraceae
denovo8416	1.75	0.227453	0.933435	1	0.6	0	k__Bacteria; p__Proteobacteria; c__Epsilonproteobacteria; o__Campylobacterales; f__Helicobacteraceae
denovo5693	1.75	0.227453	0.933435	1	0.6	0	k__Bacteria; p__Proteobacteria; c__Epsilonproteobacteria; o__Campylobacterales; f__Helicobacteraceae; g__; s__
denovo80	1.73421	0.229346	0.933435	1	6.2	0	k__Bacteria; p__Deferribacteres; c__Deferribacteres; o__Deferribacterales; f__; g__; s__
denovo5677	1.6855	0.235329	0.933435	1	4.2	0	k__Bacteria; p__Deferribacteres; c__Deferribacteres; o__Deferribacterales; f__; g__; s__
denovo6700	1.65377	0.239348	0.933435	1	533.4	7.5	k__Bacteria; p__Deferribacteres; c__Deferribacteres; o__Deferribacterales; f__; g__; s__
denovo6537	1.63743	0.241456	0.933435	1	2	0	k__Bacteria; p__Bacteroidetes; c__[Saprospirae]; o__[Saprospirales]; f__Chitinophagaceae; g__Sediminibacterium; s__
denovo7705	1.5495	0.253265	0.933435	1	3.2	0	k__Bacteria; p__Proteobacteria; c__Betaproteobacteria; o__Burkholderiales; f__Oxalobacteraceae; g__Ralstonia; s__
denovo8366	1.52599	0.256564	0.933435	1	9.2	0	k__Bacteria; p__Deferribacteres; c__Deferribacteres; o__Deferribacterales; f__; g__; s__
denovo6526	1.48485	0.262487	0.933435	1	0.2	1.25	k__Bacteria; p__Proteobacteria
denovo1412	1.46405	0.265556	0.933435	1	0.8	0	k__Bacteria; p__Firmicutes; c__Clostridia; o__Clostridiales; f__Lachnospiraceae; g__Clostridium; s__colinum
denovo1759	1.46405	0.265556	0.933435	1	0.8	0	k__Bacteria; p__Firmicutes; c__Clostridia; o__Clostridiales; f__Lachnospiraceae; g__Clostridium; s__colinum
denovo6987	1.46405	0.265556	0.933435	1	0.8	0	k__Bacteria; p__Proteobacteria; c__Epsilonproteobacteria; o__Campylobacterales
denovo6493	1.46405	0.265556	0.933435	1	0.8	0	k__Bacteria; p__Proteobacteria; c__Epsilonproteobacteria; o__Campylobacterales; f__Helicobacteraceae
denovo1013	1.32551	0.287408	0.933435	1	0.2	0.75	k__Bacteria; p__Proteobacteria; c__Alphaproteobacteria; o__Rickettsiales; f__mitochondria
denovo3832	1.32551	0.287408	0.933435	1	0.2	0.75	k__Bacteria; p__Proteobacteria; c__Alphaproteobacteria; o__Rickettsiales; f__mitochondria
denovo8934	1.2963	0.292352	0.933435	1	0	0.25	k__Bacteria; p__Actinobacteria; c__Actinobacteria; o__Actinomycetales; f__Dietziaceae; g__Dietzia; s__
denovo633	1.2963	0.292352	0.933435	1	0	2.5	k__Bacteria; p__Bacteroidetes; c__Bacteroidia; o__Bacteroidales; f__; g__; s__
denovo3144	1.2963	0.292352	0.933435	1	0	0.25	k__Bacteria; p__Proteobacteria
denovo3219	1.2963	0.292352	0.933435	1	0	0.25	k__Bacteria; p__Proteobacteria
denovo3933	1.2963	0.292352	0.933435	1	0	0.25	k__Bacteria; p__Proteobacteria
denovo5459	1.2963	0.292352	0.933435	1	0	0.5	k__Bacteria; p__Proteobacteria
denovo8013	1.2963	0.292352	0.933435	1	0	1.25	k__Bacteria; p__Proteobacteria
denovo8465	1.2963	0.292352	0.933435	1	0	0.5	k__Bacteria; p__Proteobacteria
denovo260	1.2963	0.292352	0.933435	1	0	1.25	k__Bacteria; p__Proteobacteria; c__Alphaproteobacteria; o__Rickettsiales; f__mitochondria
denovo6934	1.2963	0.292352	0.933435	1	0	0.5	k__Bacteria; p__Proteobacteria; c__Alphaproteobacteria; o__Rickettsiales; f__mitochondria
denovo6941	1.2963	0.292352	0.933435	1	0	0.25	k__Bacteria; p__Proteobacteria; c__Alphaproteobacteria; o__Rickettsiales; f__mitochondria
denovo7925	1.2963	0.292352	0.933435	1	0	0.25	k__Bacteria; p__Proteobacteria; c__Alphaproteobacteria; o__Rickettsiales; f__mitochondria
denovo8954	1.2963	0.292352	0.933435	1	0	0.5	k__Bacteria; p__Proteobacteria; c__Alphaproteobacteria; o__Rickettsiales; f__mitochondria
denovo9116	1.2963	0.292352	0.933435	1	0	0.25	k__Bacteria; p__Proteobacteria; c__Alphaproteobacteria; o__Rickettsiales; f__mitochondria
denovo8144	1.2963	0.292352	0.933435	1	0	0.5	k__Bacteria; p__Proteobacteria; c__Deltaproteobacteria; o__Desulfobacterales; f__Desulfobulbaceae
denovo1967	1.2963	0.292352	0.933435	1	0	0.25	k__Bacteria; p__Proteobacteria; c__Epsilonproteobacteria; o__Campylobacterales; f__Campylobacteraceae; g__Sulfurospirillum; s__
denovo4650	1.2963	0.292352	0.933435	1	0	0.5	k__Bacteria; p__Proteobacteria; c__Epsilonproteobacteria; o__Campylobacterales; f__Helicobacteraceae; g__; s__
denovo4958	1.2963	0.292352	0.933435	1	0	0.25	k__Bacteria; p__Proteobacteria; c__Epsilonproteobacteria; o__Campylobacterales; f__Helicobacteraceae; g__; s__
denovo6163	1.2963	0.292352	0.933435	1	0	0.25	k__Bacteria; p__Proteobacteria; c__Epsilonproteobacteria; o__Campylobacterales; f__Helicobacteraceae; g__; s__
denovo3251	1.2963	0.292352	0.933435	1	0	0.5	k__Bacteria; p__Proteobacteria; c__Epsilonproteobacteria; o__Campylobacterales; f__Helicobacteraceae; g__Sulfurimonas; s__
denovo2107	1.2963	0.292352	0.933435	1	0	0.25	k__Bacteria; p__Proteobacteria; c__Epsilonproteobacteria; o__Nautiliales; f__; g__; s__
denovo3043	1.2963	0.292352	0.933435	1	0	0.25	k__Bacteria; p__Tenericutes; c__Mollicutes
denovo9288	1.2963	0.292352	0.933435	1	0	0.25	k__Bacteria; p__Tenericutes; c__Mollicutes; o__Mycoplasmatales; f__Mycoplasmataceae; g__Candidatus Hepatoplasma; s__
denovo10353	1.2963	0.292352	0.933435	1	0	0.25	k__Bacteria; p__Tenericutes; c__Mollicutes; o__Mycoplasmatales; f__Mycoplasmataceae; g__Candidatus Hepatoplasma; s__
denovo7973	1.21444	0.306897	0.933435	1	0.6	3.25	k__Bacteria; p__Proteobacteria; c__Gammaproteobacteria
denovo10218	1.21065	0.307596	0.933435	1	4.4	9.5	k__Bacteria; p__Tenericutes; c__Mollicutes; o__; f__; g__; s__
denovo6683	1.19149	0.311169	0.933435	1	1.2	0	k__Bacteria; p__Firmicutes; c__Clostridia; o__Clostridiales; f__Lachnospiraceae; g__Clostridium; s__colinum
denovo7493	1.19149	0.311169	0.933435	1	1.2	0	k__Bacteria; p__Proteobacteria; c__Epsilonproteobacteria; o__Campylobacterales; f__Helicobacteraceae; g__; s__
denovo5119	1.14728	0.319655	0.933435	1	5.6	0	k__Bacteria; p__Proteobacteria; c__Epsilonproteobacteria; o__Campylobacterales; f__Helicobacteraceae; g__; s__
denovo5691	1.14169	0.320751	0.933435	1	4	0	k__Bacteria; p__Firmicutes; c__Clostridia; o__Clostridiales; f__Lachnospiraceae; g__Clostridium; s__colinum
denovo7767	1.13131	0.322805	0.933435	1	1.4	3	k__Bacteria; p__Proteobacteria; c__Alphaproteobacteria; o__Rickettsiales; f__mitochondria
denovo3133	1.07049	0.33525	0.933435	1	1.6	0	k__Bacteria; p__Proteobacteria; c__Epsilonproteobacteria; o__Campylobacterales; f__Helicobacteraceae; g__; s__
denovo10553	1.03535	0.342778	0.933435	1	55.8	0	k__Bacteria; p__Deferribacteres; c__Deferribacteres; o__Deferribacterales; f__; g__; s__
denovo7854	1.03279	0.343337	0.933435	1	1.8	0	k__Bacteria; p__Proteobacteria; c__Betaproteobacteria; o__Burkholderiales; f__Burkholderiaceae; g__Burkholderia; s__tuberum
denovo6917	1.01431	0.34741	0.933435	1	1.6	0.25	k__Bacteria; p__Proteobacteria; c__Betaproteobacteria; o__Burkholderiales; f__Alcaligenaceae
denovo6458	0.995266	0.351688	0.933435	1	1.8	0.25	k__Bacteria; p__Proteobacteria; c__Epsilonproteobacteria; o__Campylobacterales; f__Helicobacteraceae; g__; s__
denovo1808	0.977208	0.35582	0.933435	1	0.6	0.25	k__Bacteria; p__Proteobacteria; c__Alphaproteobacteria; o__Rickettsiales; f__mitochondria
denovo10169	0.961373	0.359506	0.933435	1	2.4	0	k__Bacteria; p__Proteobacteria; c__Epsilonproteobacteria; o__Campylobacterales; f__Helicobacteraceae
denovo2010	0.946749	0.362963	0.933435	1	2.4	0.25	k__Bacteria; p__Proteobacteria; c__Gammaproteobacteria; o__Thiotrichales; f__Thiotrichaceae; g__Cocleimonas; s__
denovo5994	0.945643	0.363227	0.933435	1	2.6	0	k__Bacteria; p__Proteobacteria; c__Epsilonproteobacteria; o__Campylobacterales; f__Helicobacteraceae; g__; s__
denovo7520	0.879817	0.379479	0.933435	1	748.2	146.75	k__Bacteria; p__Firmicutes; c__Clostridia; o__Clostridiales; f__Lachnospiraceae; g__Clostridium; s__colinum
denovo280	0.877238	0.380139	0.933435	1	0.2	1.25	k__Bacteria; p__Bacteroidetes; c__Flavobacteriia; o__Flavobacteriales; f__Flavobacteriaceae
denovo1770	0.877238	0.380139	0.933435	1	0.4	2.5	k__Bacteria; p__Proteobacteria; c__Alphaproteobacteria; o__Rickettsiales; f__mitochondria
denovo1095	0.832508	0.391888	0.933435	1	0.4	2.25	k__Bacteria; p__Proteobacteria; c__Gammaproteobacteria
denovo8573	0.822169	0.394687	0.933435	1	9.2	0.25	k__Bacteria; p__Proteobacteria; c__Epsilonproteobacteria; o__Campylobacterales; f__Helicobacteraceae; g__; s__
denovo529	0.812332	0.397381	0.933435	1	65.6	6	k__Bacteria; p__Proteobacteria; c__Epsilonproteobacteria; o__Campylobacterales; f__Helicobacteraceae; g__; s__
denovo627	0.806303	0.399046	0.933435	1	13.8	0.75	k__Bacteria; p__Proteobacteria; c__Epsilonproteobacteria; o__Campylobacterales; f__Helicobacteraceae; g__; s__
denovo4580	0.800426	0.400681	0.933435	1	60.2	8	k__Bacteria; p__Cyanobacteria; c__ML635J-21; o__; f__; g__; s__
denovo4485	0.777778	0.407084	0.933435	1	0.6	0	k__Bacteria; p__Acidobacteria; c__DA052; o__Ellin6513; f__; g__; s__
denovo7785	0.777778	0.407084	0.933435	1	0.4	0	k__Bacteria; p__Bacteroidetes
denovo7440	0.777778	0.407084	0.933435	1	0.4	0	k__Bacteria; p__Bacteroidetes; c__[Saprospirae]; o__[Saprospirales]; f__Saprospiraceae; g__; s__
denovo4309	0.777778	0.407084	0.933435	1	0.8	0	k__Bacteria; p__Bacteroidetes; c__Flavobacteriia; o__Flavobacteriales
denovo5640	0.777778	0.407084	0.933435	1	0.4	0	k__Bacteria; p__Bacteroidetes; c__Flavobacteriia; o__Flavobacteriales; f__Flavobacteriaceae
denovo6191	0.777778	0.407084	0.933435	1	0.8	0	k__Bacteria; p__Cyanobacteria; c__Chloroplast; o__Streptophyta; f__; g__; s__
denovo8446	0.777778	0.407084	0.933435	1	0.6	0	k__Bacteria; p__Cyanobacteria; c__ML635J-21; o__; f__; g__; s__
denovo139	0.777778	0.407084	0.933435	1	0.4	0	k__Bacteria; p__Deferribacteres; c__Deferribacteres; o__Deferribacterales; f__; g__; s__
denovo1052	0.777778	0.407084	0.933435	1	0.8	0	k__Bacteria; p__Deferribacteres; c__Deferribacteres; o__Deferribacterales; f__; g__; s__
denovo1176	0.777778	0.407084	0.933435	1	0.2	0	k__Bacteria; p__Deferribacteres; c__Deferribacteres; o__Deferribacterales; f__; g__; s__
denovo1285	0.777778	0.407084	0.933435	1	0.2	0	k__Bacteria; p__Deferribacteres; c__Deferribacteres; o__Deferribacterales; f__; g__; s__
denovo1338	0.777778	0.407084	0.933435	1	0.2	0	k__Bacteria; p__Deferribacteres; c__Deferribacteres; o__Deferribacterales; f__; g__; s__
denovo1479	0.777778	0.407084	0.933435	1	0.2	0	k__Bacteria; p__Deferribacteres; c__Deferribacteres; o__Deferribacterales; f__; g__; s__
denovo1521	0.777778	0.407084	0.933435	1	0.8	0	k__Bacteria; p__Deferribacteres; c__Deferribacteres; o__Deferribacterales; f__; g__; s__
denovo1560	0.777778	0.407084	0.933435	1	0.6	0	k__Bacteria; p__Deferribacteres; c__Deferribacteres; o__Deferribacterales; f__; g__; s__
denovo2189	0.777778	0.407084	0.933435	1	0.4	0	k__Bacteria; p__Deferribacteres; c__Deferribacteres; o__Deferribacterales; f__; g__; s__
denovo2196	0.777778	0.407084	0.933435	1	0.6	0	k__Bacteria; p__Deferribacteres; c__Deferribacteres; o__Deferribacterales; f__; g__; s__
denovo2494	0.777778	0.407084	0.933435	1	0.8	0	k__Bacteria; p__Deferribacteres; c__Deferribacteres; o__Deferribacterales; f__; g__; s__
denovo2514	0.777778	0.407084	0.933435	1	0.4	0	k__Bacteria; p__Deferribacteres; c__Deferribacteres; o__Deferribacterales; f__; g__; s__
denovo2622	0.777778	0.407084	0.933435	1	0.2	0	k__Bacteria; p__Deferribacteres; c__Deferribacteres; o__Deferribacterales; f__; g__; s__
denovo2821	0.777778	0.407084	0.933435	1	0.2	0	k__Bacteria; p__Deferribacteres; c__Deferribacteres; o__Deferribacterales; f__; g__; s__
denovo3179	0.777778	0.407084	0.933435	1	0.8	0	k__Bacteria; p__Deferribacteres; c__Deferribacteres; o__Deferribacterales; f__; g__; s__
denovo4373	0.777778	0.407084	0.933435	1	0.8	0	k__Bacteria; p__Deferribacteres; c__Deferribacteres; o__Deferribacterales; f__; g__; s__
denovo4792	0.777778	0.407084	0.933435	1	0.2	0	k__Bacteria; p__Deferribacteres; c__Deferribacteres; o__Deferribacterales; f__; g__; s__
denovo4835	0.777778	0.407084	0.933435	1	0.2	0	k__Bacteria; p__Deferribacteres; c__Deferribacteres; o__Deferribacterales; f__; g__; s__
denovo4969	0.777778	0.407084	0.933435	1	0.2	0	k__Bacteria; p__Deferribacteres; c__Deferribacteres; o__Deferribacterales; f__; g__; s__
denovo5441	0.777778	0.407084	0.933435	1	0.2	0	k__Bacteria; p__Deferribacteres; c__Deferribacteres; o__Deferribacterales; f__; g__; s__
denovo5822	0.777778	0.407084	0.933435	1	0.2	0	k__Bacteria; p__Deferribacteres; c__Deferribacteres; o__Deferribacterales; f__; g__; s__
denovo7990	0.777778	0.407084	0.933435	1	0.2	0	k__Bacteria; p__Deferribacteres; c__Deferribacteres; o__Deferribacterales; f__; g__; s__
denovo10093	0.777778	0.407084	0.933435	1	0.8	0	k__Bacteria; p__Deferribacteres; c__Deferribacteres; o__Deferribacterales; f__; g__; s__
denovo4204	0.777778	0.407084	0.933435	1	1	0	k__Bacteria; p__Firmicutes; c__Clostridia; o__Clostridiales; f__Lachnospiraceae; g__Clostridium; s__colinum
denovo5857	0.777778	0.407084	0.933435	1	1.2	0	k__Bacteria; p__Firmicutes; c__Clostridia; o__Clostridiales; f__Lachnospiraceae; g__Clostridium; s__colinum
denovo6454	0.777778	0.407084	0.933435	1	0.6	0	k__Bacteria; p__Firmicutes; c__Clostridia; o__Clostridiales; f__Lachnospiraceae; g__Clostridium; s__colinum
denovo8468	0.777778	0.407084	0.933435	1	3.8	0	k__Bacteria; p__Firmicutes; c__Clostridia; o__Clostridiales; f__Lachnospiraceae; g__Clostridium; s__colinum
denovo8541	0.777778	0.407084	0.933435	1	0.6	0	k__Bacteria; p__Firmicutes; c__Clostridia; o__Clostridiales; f__Lachnospiraceae; g__Clostridium; s__colinum
denovo1424	0.777778	0.407084	0.933435	1	0.2	0	k__Bacteria; p__GN02; c__; o__; f__; g__; s__
denovo569	0.777778	0.407084	0.933435	1	0.2	0	k__Bacteria; p__GN02; c__BD1-5; o__; f__; g__; s__
denovo2101	0.777778	0.407084	0.933435	1	1.2	0	k__Bacteria; p__GN02; c__BD1-5; o__; f__; g__; s__
denovo4433	0.777778	0.407084	0.933435	1	0.6	0	k__Bacteria; p__GN02; c__BD1-5; o__; f__; g__; s__
denovo3225	0.777778	0.407084	0.933435	1	2.2	0	k__Bacteria; p__GN02; c__IIB17; o__; f__; g__; s__
denovo8738	0.777778	0.407084	0.933435	1	0.4	0	k__Bacteria; p__GN02; c__IIB17; o__; f__; g__; s__
denovo626	0.777778	0.407084	0.933435	1	0.2	0	k__Bacteria; p__Proteobacteria
denovo3008	0.777778	0.407084	0.933435	1	0.2	0	k__Bacteria; p__Proteobacteria
denovo5085	0.777778	0.407084	0.933435	1	0.2	0	k__Bacteria; p__Proteobacteria
denovo5104	0.777778	0.407084	0.933435	1	0.2	0	k__Bacteria; p__Proteobacteria
denovo7033	0.777778	0.407084	0.933435	1	0.2	0	k__Bacteria; p__Proteobacteria
denovo7166	0.777778	0.407084	0.933435	1	0.2	0	k__Bacteria; p__Proteobacteria
denovo9017	0.777778	0.407084	0.933435	1	0.2	1	k__Bacteria; p__Proteobacteria
denovo10161	0.777778	0.407084	0.933435	1	0.2	0	k__Bacteria; p__Proteobacteria
denovo268	0.777778	0.407084	0.933435	1	0.2	0	k__Bacteria; p__Proteobacteria; c__Alphaproteobacteria
denovo9944	0.777778	0.407084	0.933435	1	0.2	0	k__Bacteria; p__Proteobacteria; c__Alphaproteobacteria
denovo5739	0.777778	0.407084	0.933435	1	0.6	0	k__Bacteria; p__Proteobacteria; c__Alphaproteobacteria; o__Caulobacterales; f__Caulobacteraceae; g__; s__
denovo4042	0.777778	0.407084	0.933435	1	0.4	0	k__Bacteria; p__Proteobacteria; c__Alphaproteobacteria; o__Caulobacterales; f__Caulobacteraceae; g__Caulobacter; s__
denovo4174	0.777778	0.407084	0.933435	1	0.4	0	k__Bacteria; p__Proteobacteria; c__Alphaproteobacteria; o__Rhizobiales; f__Phyllobacteriaceae; g__Aminobacter; s__
denovo6781	0.777778	0.407084	0.933435	1	0.8	0	k__Bacteria; p__Proteobacteria; c__Alphaproteobacteria; o__Rhizobiales; f__Phyllobacteriaceae; g__Mesorhizobium
denovo825	0.777778	0.407084	0.933435	1	0.2	0	k__Bacteria; p__Proteobacteria; c__Alphaproteobacteria; o__Rickettsiales; f__mitochondria
denovo1072	0.777778	0.407084	0.933435	1	0.2	0	k__Bacteria; p__Proteobacteria; c__Alphaproteobacteria; o__Rickettsiales; f__mitochondria
denovo3501	0.777778	0.407084	0.933435	1	0.2	0	k__Bacteria; p__Proteobacteria; c__Alphaproteobacteria; o__Rickettsiales; f__mitochondria
denovo3990	0.777778	0.407084	0.933435	1	0.2	0	k__Bacteria; p__Proteobacteria; c__Alphaproteobacteria; o__Rickettsiales; f__mitochondria
denovo4482	0.777778	0.407084	0.933435	1	0.6	0	k__Bacteria; p__Proteobacteria; c__Alphaproteobacteria; o__Rickettsiales; f__mitochondria
denovo6951	0.777778	0.407084	0.933435	1	0.6	0	k__Bacteria; p__Proteobacteria; c__Alphaproteobacteria; o__Rickettsiales; f__mitochondria
denovo7278	0.777778	0.407084	0.933435	1	0.2	0	k__Bacteria; p__Proteobacteria; c__Alphaproteobacteria; o__Rickettsiales; f__mitochondria
denovo7711	0.777778	0.407084	0.933435	1	0.4	0	k__Bacteria; p__Proteobacteria; c__Alphaproteobacteria; o__Rickettsiales; f__mitochondria
denovo8233	0.777778	0.407084	0.933435	1	0.2	0	k__Bacteria; p__Proteobacteria; c__Alphaproteobacteria; o__Rickettsiales; f__mitochondria
denovo9207	0.777778	0.407084	0.933435	1	0.2	0	k__Bacteria; p__Proteobacteria; c__Alphaproteobacteria; o__Rickettsiales; f__mitochondria
denovo5629	0.777778	0.407084	0.933435	1	0.6	0	k__Bacteria; p__Proteobacteria; c__Betaproteobacteria; o__Burkholderiales; f__Burkholderiaceae; g__Burkholderia; s__
denovo6785	0.777778	0.407084	0.933435	1	0.6	0	k__Bacteria; p__Proteobacteria; c__Deltaproteobacteria; o__Desulfobacterales; f__Desulfobulbaceae
denovo5548	0.777778	0.407084	0.933435	1	0.8	0	k__Bacteria; p__Proteobacteria; c__Deltaproteobacteria; o__Desulfobacterales; f__Desulfobulbaceae; g__Desulfocapsa; s__
denovo5467	0.777778	0.407084	0.933435	1	0.2	0	k__Bacteria; p__Proteobacteria; c__Deltaproteobacteria; o__Myxococcales; f__OM27; g__; s__
denovo2649	0.777778	0.407084	0.933435	1	2.4	0	k__Bacteria; p__Proteobacteria; c__Epsilonproteobacteria; o__Campylobacterales; f__Campylobacteraceae; g__; s__
denovo4141	0.777778	0.407084	0.933435	1	0.8	0	k__Bacteria; p__Proteobacteria; c__Epsilonproteobacteria; o__Campylobacterales; f__Campylobacteraceae; g__; s__
denovo4090	0.777778	0.407084	0.933435	1	0.6	0	k__Bacteria; p__Proteobacteria; c__Epsilonproteobacteria; o__Campylobacterales; f__Campylobacteraceae; g__Arcobacter; s__
denovo7322	0.777778	0.407084	0.933435	1	0.6	0	k__Bacteria; p__Proteobacteria; c__Epsilonproteobacteria; o__Campylobacterales; f__Campylobacteraceae; g__Arcobacter; s__
denovo9094	0.777778	0.407084	0.933435	1	0.6	0	k__Bacteria; p__Proteobacteria; c__Epsilonproteobacteria; o__Campylobacterales; f__Campylobacteraceae; g__Arcobacter; s__
denovo8626	0.777778	0.407084	0.933435	1	0.2	0	k__Bacteria; p__Proteobacteria; c__Epsilonproteobacteria; o__Campylobacterales; f__Campylobacteraceae; g__Sulfurospirillum; s__
denovo366	0.777778	0.407084	0.933435	1	0.4	0	k__Bacteria; p__Proteobacteria; c__Epsilonproteobacteria; o__Campylobacterales; f__Helicobacteraceae
denovo464	0.777778	0.407084	0.933435	1	0.2	0	k__Bacteria; p__Proteobacteria; c__Epsilonproteobacteria; o__Campylobacterales; f__Helicobacteraceae
denovo598	0.777778	0.407084	0.933435	1	0.2	0	k__Bacteria; p__Proteobacteria; c__Epsilonproteobacteria; o__Campylobacterales; f__Helicobacteraceae
denovo1315	0.777778	0.407084	0.933435	1	0.8	0	k__Bacteria; p__Proteobacteria; c__Epsilonproteobacteria; o__Campylobacterales; f__Helicobacteraceae
denovo1746	0.777778	0.407084	0.933435	1	0.4	0	k__Bacteria; p__Proteobacteria; c__Epsilonproteobacteria; o__Campylobacterales; f__Helicobacteraceae
denovo1953	0.777778	0.407084	0.933435	1	2.6	0	k__Bacteria; p__Proteobacteria; c__Epsilonproteobacteria; o__Campylobacterales; f__Helicobacteraceae
denovo2170	0.777778	0.407084	0.933435	1	0.6	0	k__Bacteria; p__Proteobacteria; c__Epsilonproteobacteria; o__Campylobacterales; f__Helicobacteraceae
denovo2504	0.777778	0.407084	0.933435	1	0.6	0	k__Bacteria; p__Proteobacteria; c__Epsilonproteobacteria; o__Campylobacterales; f__Helicobacteraceae
denovo2846	0.777778	0.407084	0.933435	1	0.2	0	k__Bacteria; p__Proteobacteria; c__Epsilonproteobacteria; o__Campylobacterales; f__Helicobacteraceae
denovo2926	0.777778	0.407084	0.933435	1	0.2	1	k__Bacteria; p__Proteobacteria; c__Epsilonproteobacteria; o__Campylobacterales; f__Helicobacteraceae
denovo3096	0.777778	0.407084	0.933435	1	0.6	0	k__Bacteria; p__Proteobacteria; c__Epsilonproteobacteria; o__Campylobacterales; f__Helicobacteraceae
denovo3431	0.777778	0.407084	0.933435	1	0.2	0	k__Bacteria; p__Proteobacteria; c__Epsilonproteobacteria; o__Campylobacterales; f__Helicobacteraceae
denovo3660	0.777778	0.407084	0.933435	1	0.4	0	k__Bacteria; p__Proteobacteria; c__Epsilonproteobacteria; o__Campylobacterales; f__Helicobacteraceae
denovo3700	0.777778	0.407084	0.933435	1	0.6	0	k__Bacteria; p__Proteobacteria; c__Epsilonproteobacteria; o__Campylobacterales; f__Helicobacteraceae
denovo3717	0.777778	0.407084	0.933435	1	1	0	k__Bacteria; p__Proteobacteria; c__Epsilonproteobacteria; o__Campylobacterales; f__Helicobacteraceae
denovo4147	0.777778	0.407084	0.933435	1	0.8	0	k__Bacteria; p__Proteobacteria; c__Epsilonproteobacteria; o__Campylobacterales; f__Helicobacteraceae
denovo4296	0.777778	0.407084	0.933435	1	0.2	0	k__Bacteria; p__Proteobacteria; c__Epsilonproteobacteria; o__Campylobacterales; f__Helicobacteraceae
denovo4684	0.777778	0.407084	0.933435	1	1	0	k__Bacteria; p__Proteobacteria; c__Epsilonproteobacteria; o__Campylobacterales; f__Helicobacteraceae
denovo5462	0.777778	0.407084	0.933435	1	0.2	0	k__Bacteria; p__Proteobacteria; c__Epsilonproteobacteria; o__Campylobacterales; f__Helicobacteraceae
denovo5825	0.777778	0.407084	0.933435	1	0.6	0	k__Bacteria; p__Proteobacteria; c__Epsilonproteobacteria; o__Campylobacterales; f__Helicobacteraceae
denovo6257	0.777778	0.407084	0.933435	1	0.4	0	k__Bacteria; p__Proteobacteria; c__Epsilonproteobacteria; o__Campylobacterales; f__Helicobacteraceae
denovo6354	0.777778	0.407084	0.933435	1	0.2	0	k__Bacteria; p__Proteobacteria; c__Epsilonproteobacteria; o__Campylobacterales; f__Helicobacteraceae
denovo6410	0.777778	0.407084	0.933435	1	0.6	0	k__Bacteria; p__Proteobacteria; c__Epsilonproteobacteria; o__Campylobacterales; f__Helicobacteraceae
denovo7651	0.777778	0.407084	0.933435	1	0.8	0	k__Bacteria; p__Proteobacteria; c__Epsilonproteobacteria; o__Campylobacterales; f__Helicobacteraceae
denovo8811	0.777778	0.407084	0.933435	1	0.8	0	k__Bacteria; p__Proteobacteria; c__Epsilonproteobacteria; o__Campylobacterales; f__Helicobacteraceae
denovo9913	0.777778	0.407084	0.933435	1	0.6	0	k__Bacteria; p__Proteobacteria; c__Epsilonproteobacteria; o__Campylobacterales; f__Helicobacteraceae
denovo303	0.777778	0.407084	0.933435	1	0.6	0	k__Bacteria; p__Proteobacteria; c__Epsilonproteobacteria; o__Campylobacterales; f__Helicobacteraceae; g__; s__
denovo432	0.777778	0.407084	0.933435	1	0.4	0	k__Bacteria; p__Proteobacteria; c__Epsilonproteobacteria; o__Campylobacterales; f__Helicobacteraceae; g__; s__
denovo453	0.777778	0.407084	0.933435	1	0.4	0	k__Bacteria; p__Proteobacteria; c__Epsilonproteobacteria; o__Campylobacterales; f__Helicobacteraceae; g__; s__
denovo470	0.777778	0.407084	0.933435	1	0.4	0	k__Bacteria; p__Proteobacteria; c__Epsilonproteobacteria; o__Campylobacterales; f__Helicobacteraceae; g__; s__
denovo898	0.777778	0.407084	0.933435	1	0.2	0	k__Bacteria; p__Proteobacteria; c__Epsilonproteobacteria; o__Campylobacterales; f__Helicobacteraceae; g__; s__
denovo1014	0.777778	0.407084	0.933435	1	0.8	0	k__Bacteria; p__Proteobacteria; c__Epsilonproteobacteria; o__Campylobacterales; f__Helicobacteraceae; g__; s__
denovo1261	0.777778	0.407084	0.933435	1	0.6	0	k__Bacteria; p__Proteobacteria; c__Epsilonproteobacteria; o__Campylobacterales; f__Helicobacteraceae; g__; s__
denovo1333	0.777778	0.407084	0.933435	1	0.2	0	k__Bacteria; p__Proteobacteria; c__Epsilonproteobacteria; o__Campylobacterales; f__Helicobacteraceae; g__; s__
denovo1954	0.777778	0.407084	0.933435	1	0.4	0	k__Bacteria; p__Proteobacteria; c__Epsilonproteobacteria; o__Campylobacterales; f__Helicobacteraceae; g__; s__
denovo2500	0.777778	0.407084	0.933435	1	0.4	0	k__Bacteria; p__Proteobacteria; c__Epsilonproteobacteria; o__Campylobacterales; f__Helicobacteraceae; g__; s__
denovo3081	0.777778	0.407084	0.933435	1	0.2	0	k__Bacteria; p__Proteobacteria; c__Epsilonproteobacteria; o__Campylobacterales; f__Helicobacteraceae; g__; s__
denovo4026	0.777778	0.407084	0.933435	1	0.6	0	k__Bacteria; p__Proteobacteria; c__Epsilonproteobacteria; o__Campylobacterales; f__Helicobacteraceae; g__; s__
denovo4189	0.777778	0.407084	0.933435	1	0.8	0	k__Bacteria; p__Proteobacteria; c__Epsilonproteobacteria; o__Campylobacterales; f__Helicobacteraceae; g__; s__
denovo4517	0.777778	0.407084	0.933435	1	0.6	0	k__Bacteria; p__Proteobacteria; c__Epsilonproteobacteria; o__Campylobacterales; f__Helicobacteraceae; g__; s__
denovo5278	0.777778	0.407084	0.933435	1	0.2	0	k__Bacteria; p__Proteobacteria; c__Epsilonproteobacteria; o__Campylobacterales; f__Helicobacteraceae; g__; s__
denovo5329	0.777778	0.407084	0.933435	1	0.4	0	k__Bacteria; p__Proteobacteria; c__Epsilonproteobacteria; o__Campylobacterales; f__Helicobacteraceae; g__; s__
denovo5485	0.777778	0.407084	0.933435	1	0.2	0	k__Bacteria; p__Proteobacteria; c__Epsilonproteobacteria; o__Campylobacterales; f__Helicobacteraceae; g__; s__
denovo5795	0.777778	0.407084	0.933435	1	0.4	0	k__Bacteria; p__Proteobacteria; c__Epsilonproteobacteria; o__Campylobacterales; f__Helicobacteraceae; g__; s__
denovo7392	0.777778	0.407084	0.933435	1	1	0	k__Bacteria; p__Proteobacteria; c__Epsilonproteobacteria; o__Campylobacterales; f__Helicobacteraceae; g__; s__
denovo7926	0.777778	0.407084	0.933435	1	0.8	0	k__Bacteria; p__Proteobacteria; c__Epsilonproteobacteria; o__Campylobacterales; f__Helicobacteraceae; g__; s__
denovo8132	0.777778	0.407084	0.933435	1	0.2	0	k__Bacteria; p__Proteobacteria; c__Epsilonproteobacteria; o__Campylobacterales; f__Helicobacteraceae; g__; s__
denovo8389	0.777778	0.407084	0.933435	1	0.4	0	k__Bacteria; p__Proteobacteria; c__Epsilonproteobacteria; o__Campylobacterales; f__Helicobacteraceae; g__; s__
denovo9194	0.777778	0.407084	0.933435	1	0.6	0	k__Bacteria; p__Proteobacteria; c__Epsilonproteobacteria; o__Campylobacterales; f__Helicobacteraceae; g__; s__
denovo9511	0.777778	0.407084	0.933435	1	0.2	0	k__Bacteria; p__Proteobacteria; c__Epsilonproteobacteria; o__Campylobacterales; f__Helicobacteraceae; g__; s__
denovo9710	0.777778	0.407084	0.933435	1	0.4	0	k__Bacteria; p__Proteobacteria; c__Epsilonproteobacteria; o__Campylobacterales; f__Helicobacteraceae; g__; s__
denovo327	0.777778	0.407084	0.933435	1	0.6	0	k__Bacteria; p__Proteobacteria; c__Gammaproteobacteria
denovo442	0.777778	0.407084	0.933435	1	0.8	0	k__Bacteria; p__Proteobacteria; c__Gammaproteobacteria
denovo6534	0.777778	0.407084	0.933435	1	0.4	0	k__Bacteria; p__Proteobacteria; c__Gammaproteobacteria; o__Pseudomonadales; f__Moraxellaceae; g__Acinetobacter; s__lwoffii
denovo5869	0.777778	0.407084	0.933435	1	1.4	0	k__Bacteria; p__Proteobacteria; c__Gammaproteobacteria; o__Thiotrichales; f__Thiotrichaceae; g__Cocleimonas; s__
denovo4839	0.777778	0.407084	0.933435	1	0.4	0	k__Bacteria; p__Proteobacteria; c__Gammaproteobacteria; o__Xanthomonadales; f__Xanthomonadaceae; g__Stenotrophomonas
denovo1657	0.777778	0.407084	0.933435	1	1.2	0	k__Bacteria; p__Proteobacteria; c__Zetaproteobacteria; o__Mariprofundales; f__Mariprofundaceae; g__Mariprofundus; s__
denovo4015	0.777778	0.407084	0.933435	1	0.2	0	k__Bacteria; p__Proteobacteria; c__Zetaproteobacteria; o__Mariprofundales; f__Mariprofundaceae; g__Mariprofundus; s__
denovo7706	0.777778	0.407084	0.933435	1	0.6	0	k__Bacteria; p__Tenericutes; c__Mollicutes; o__Entomoplasmatales; f__; g__; s__
denovo873	0.777778	0.407084	0.933435	1	0.2	0	k__Bacteria; p__Tenericutes; c__Mollicutes; o__Mycoplasmatales; f__Mycoplasmataceae; g__Candidatus Hepatoplasma; s__
denovo1229	0.777778	0.407084	0.933435	1	0.2	0	k__Bacteria; p__Tenericutes; c__Mollicutes; o__Mycoplasmatales; f__Mycoplasmataceae; g__Candidatus Hepatoplasma; s__
denovo2758	0.777778	0.407084	0.933435	1	0.2	0.5	k__Bacteria; p__Tenericutes; c__Mollicutes; o__Mycoplasmatales; f__Mycoplasmataceae; g__Candidatus Hepatoplasma; s__
denovo3401	0.777778	0.407084	0.933435	1	0.2	0.5	k__Bacteria; p__Tenericutes; c__Mollicutes; o__Mycoplasmatales; f__Mycoplasmataceae; g__Candidatus Hepatoplasma; s__
denovo6146	0.777778	0.407084	0.933435	1	0.4	1	k__Bacteria; p__Tenericutes; c__Mollicutes; o__Mycoplasmatales; f__Mycoplasmataceae; g__Candidatus Hepatoplasma; s__
denovo8876	0.777778	0.407084	0.933435	1	0.8	0	k__Bacteria; p__Tenericutes; c__Mollicutes; o__Mycoplasmatales; f__Mycoplasmataceae; g__Candidatus Hepatoplasma; s__
denovo5619	0.774965	0.407891	0.933435	1	138.2	0.25	k__Bacteria; p__Proteobacteria; c__Epsilonproteobacteria; o__Campylobacterales; f__Campylobacteraceae; g__Arcobacter; s__
denovo10404	0.771943	0.408761	0.933435	1	3.4	0.25	k__Bacteria; p__Proteobacteria; c__Epsilonproteobacteria; o__Campylobacterales; f__Helicobacteraceae
denovo4021	0.768909	0.409637	0.933435	1	2.8	0.25	k__Bacteria; p__Proteobacteria; c__Gammaproteobacteria; o__Thiotrichales; f__Thiotrichaceae; g__Cocleimonas; s__
denovo10132	0.752751	0.414357	0.939561	1	77	6	k__Bacteria; p__Proteobacteria; c__Epsilonproteobacteria; o__Campylobacterales; f__Helicobacteraceae; g__; s__
denovo1572	0.742154	0.417502	0.939561	1	1	2.25	k__Bacteria; p__Tenericutes; c__Mollicutes; o__Mycoplasmatales; f__Mycoplasmataceae; g__Candidatus Hepatoplasma; s__
denovo6018	0.736037	0.419336	0.939561	1	1.4	0.25	k__Bacteria; p__Proteobacteria; c__Alphaproteobacteria; o__Rhizobiales; f__Phyllobacteriaceae; g__Mesorhizobium
denovo4093	0.731781	0.420619	0.939561	1	8.4	0.25	k__Bacteria; p__Proteobacteria; c__Epsilonproteobacteria; o__Campylobacterales; f__Helicobacteraceae; g__; s__
denovo2371	0.727436	0.421936	0.939561	1	2.2	0.5	k__Bacteria; p__Proteobacteria; c__Betaproteobacteria; o__Burkholderiales; f__Comamonadaceae; g__Variovorax; s__paradoxus
denovo1069	0.7257	0.422465	0.939561	1	23.2	1.25	k__Bacteria; p__Bacteroidetes; c__Flavobacteriia; o__Flavobacteriales; f__Flavobacteriaceae
denovo811	0.718102	0.42479	0.940585	1	1.2	0.25	k__Bacteria; p__Bacteroidetes; c__[Saprospirae]; o__[Saprospirales]; f__Chitinophagaceae; g__; s__
denovo8476	0.71138	0.426864	0.940585	1	5.8	0.25	k__Bacteria; p__Proteobacteria; c__Epsilonproteobacteria; o__Campylobacterales; f__Helicobacteraceae; g__; s__
denovo4357	0.696947	0.431378	0.940585	1	15.4	2.5	k__Bacteria; p__Proteobacteria; c__Epsilonproteobacteria; o__Campylobacterales; f__Helicobacteraceae; g__; s__
denovo1556	0.695873	0.431716	0.940585	1	5.2	0.5	k__Bacteria; p__Proteobacteria; c__Epsilonproteobacteria; o__Campylobacterales; f__Helicobacteraceae; g__; s__
denovo3718	0.690439	0.433439	0.940585	1	50.2	9.75	k__Bacteria; p__Proteobacteria; c__Betaproteobacteria; o__Burkholderiales; f__Oxalobacteraceae; g__Ralstonia; s__
denovo8009	0.686275	0.434767	0.940585	1	1	0.25	k__Bacteria; p__Proteobacteria
denovo5690	0.686275	0.434767	0.940585	1	1	0.25	k__Bacteria; p__Proteobacteria; c__Epsilonproteobacteria; o__Campylobacterales; f__Helicobacteraceae; g__; s__
denovo1215	0.667537	0.440828	0.946392	1	21.2	1.75	k__Bacteria; p__Proteobacteria; c__Alphaproteobacteria; o__Rhodobacterales; f__Rhodobacteraceae
denovo5770	0.667455	0.440855	0.946392	1	5.4	1	k__Bacteria; p__Cyanobacteria; c__ML635J-21; o__; f__; g__; s__
denovo3212	0.649658	0.446748	0.955353	1	42.8	4.25	k__Bacteria; p__Proteobacteria; c__Epsilonproteobacteria; o__Campylobacterales; f__Helicobacteraceae; g__; s__
denovo5463	0.631891	0.452767	0.956205	1	2.6	0.25	k__Bacteria; p__Chlorobi; c__Ignavibacteria; o__Ignavibacteriales; f__lheB3-7; g__; s__
denovo6152	0.628319	0.453995	0.956205	1	130	31.75	k__Bacteria; p__Tenericutes; c__Mollicutes; o__Mycoplasmatales; f__Mycoplasmataceae; g__Candidatus Hepatoplasma; s__
denovo8806	0.623252	0.455745	0.956205	1	0.8	0.25	k__Bacteria; p__Proteobacteria; c__Alphaproteobacteria; o__Rickettsiales; f__mitochondria
denovo1653	0.623252	0.455745	0.956205	1	0.2	0.75	k__Bacteria; p__Proteobacteria; c__Epsilonproteobacteria; o__Campylobacterales; f__Helicobacteraceae
denovo9294	0.623252	0.455745	0.956205	1	0.8	0.25	k__Bacteria; p__Proteobacteria; c__Epsilonproteobacteria; o__Campylobacterales; f__Helicobacteraceae; g__; s__
denovo7285	0.589955	0.467551	0.977288	1	2	0.25	k__Bacteria; p__Proteobacteria; c__Epsilonproteobacteria; o__Campylobacterales; f__Helicobacteraceae; g__; s__
denovo3616	0.535715	0.487989	1	1	10.4	2.5	k__Bacteria; p__Proteobacteria; c__Epsilonproteobacteria; o__Campylobacterales; f__Helicobacteraceae; g__; s__
denovo1373	0.531269	0.489736	1	1	3	0.5	k__Bacteria; p__Proteobacteria; c__Alphaproteobacteria; o__Rhodobacterales; f__Rhodobacteraceae; g__; s__
denovo4909	0.524533	0.492404	1	1	29.6	6	k__Bacteria; p__Proteobacteria; c__Epsilonproteobacteria
denovo10556	0.505611	0.500046	1	1	1142.8	300.75	k__Bacteria; p__Proteobacteria; c__Epsilonproteobacteria; o__Campylobacterales; f__Helicobacteraceae; g__; s__
denovo3757	0.502848	0.50118	1	1	8	1.5	k__Bacteria; p__Bacteroidetes; c__Flavobacteriia; o__Flavobacteriales; f__Flavobacteriaceae; g__Polaribacter; s__
denovo10123	0.50015	0.502292	1	1	71.6	13.75	k__Bacteria; p__Proteobacteria; c__Epsilonproteobacteria; o__Campylobacterales; f__Helicobacteraceae; g__; s__
denovo7673	0.4999	0.502395	1	1	35	7	k__Bacteria; p__Proteobacteria; c__Epsilonproteobacteria; o__Campylobacterales; f__Helicobacteraceae; g__; s__
denovo3024	0.491263	0.505988	1	1	7	1.75	k__Bacteria; p__Bacteroidetes; c__Flavobacteriia; o__Flavobacteriales; f__Cryomorphaceae; g__Crocinitomix; s__
denovo6061	0.486111	0.508154	1	1	5	1	k__Bacteria; p__Bacteroidetes
denovo2900	0.482419	0.509717	1	1	0.6	0.25	k__Bacteria; p__Proteobacteria; c__Alphaproteobacteria; o__Rickettsiales; f__mitochondria
denovo6628	0.482419	0.509717	1	1	0.6	0.25	k__Bacteria; p__Proteobacteria; c__Epsilonproteobacteria; o__Campylobacterales; f__Helicobacteraceae
denovo8992	0.478195	0.511517	1	1	231.8	54.5	k__Bacteria; p__Proteobacteria; c__Epsilonproteobacteria; o__Campylobacterales; f__Helicobacteraceae; g__; s__
denovo2612	0.475089	0.512847	1	1	1.2	0.25	k__Bacteria; p__Bacteroidetes; c__Flavobacteriia; o__Flavobacteriales; f__Flavobacteriaceae; g__Lutimonas; s__
denovo1443	0.475089	0.512847	1	1	1.2	0.25	k__Bacteria; p__Proteobacteria; c__Epsilonproteobacteria; o__Campylobacterales; f__Helicobacteraceae; g__; s__
denovo3954	0.475089	0.512847	1	1	1.2	0.25	k__Bacteria; p__Proteobacteria; c__Epsilonproteobacteria; o__Campylobacterales; f__Helicobacteraceae; g__; s__
denovo6189	0.475089	0.512847	1	1	1.2	0.25	k__Bacteria; p__Proteobacteria; c__Gammaproteobacteria
denovo3414	0.450456	0.52364	1	1	2.2	0.5	k__Bacteria; p__Proteobacteria; c__Alphaproteobacteria; o__Sphingomonadales; f__Sphingomonadaceae; g__Sphingomonas
denovo5219	0.443484	0.526775	1	1	71.6	17.5	k__Bacteria; p__Proteobacteria; c__Alphaproteobacteria; o__Rhodobacterales; f__Rhodobacteraceae
denovo2608	0.438679	0.528956	1	1	4.6	1.25	k__Bacteria; p__Proteobacteria; c__Epsilonproteobacteria; o__Campylobacterales; f__Helicobacteraceae; g__; s__
denovo1844	0.421687	0.536814	1	1	1	0.25	k__Bacteria; p__Proteobacteria; c__Epsilonproteobacteria; o__Campylobacterales; f__Helicobacteraceae
denovo5910	0.421687	0.536814	1	1	2	0.5	k__Bacteria; p__Proteobacteria; c__Epsilonproteobacteria; o__Campylobacterales; f__Helicobacteraceae; g__; s__
denovo4103	0.399708	0.547326	1	1	5.6	1.5	k__Bacteria; p__Proteobacteria; c__Epsilonproteobacteria; o__Campylobacterales; f__Helicobacteraceae
denovo8490	0.392955	0.550639	1	1	6.4	1.75	k__Bacteria; p__Proteobacteria; c__Alphaproteobacteria; o__Rhodobacterales; f__Rhodobacteraceae
denovo9211	0.378297	0.557973	1	1	7	2	k__Bacteria; p__Bacteroidetes
denovo9752	0.368421	0.563028	1	1	0.2	0.5	k__Bacteria; p__GN02; c__BD1-5; o__; f__; g__; s__
denovo7099	0.368421	0.563028	1	1	0.2	0.5	k__Bacteria; p__Proteobacteria
denovo2222	0.368421	0.563028	1	1	0.2	0.5	k__Bacteria; p__Proteobacteria; c__Alphaproteobacteria; o__Rickettsiales; f__mitochondria
denovo3053	0.368421	0.563028	1	1	0.2	0.5	k__Bacteria; p__Proteobacteria; c__Epsilonproteobacteria; o__Campylobacterales; f__Campylobacteraceae
denovo8734	0.368421	0.563028	1	1	0.2	0.5	k__Bacteria; p__Proteobacteria; c__Epsilonproteobacteria; o__Campylobacterales; f__Helicobacteraceae; g__Nitratifractor; s__salsuginis
denovo5220	0.368421	0.563028	1	1	0.2	0.5	k__Bacteria; p__Tenericutes; c__Mollicutes; o__Mycoplasmatales; f__Mycoplasmataceae; g__Candidatus Hepatoplasma; s__
denovo2874	0.35204	0.571625	1	1	123	46	k__Bacteria; p__Proteobacteria; c__Epsilonproteobacteria; o__Campylobacterales; f__Helicobacteraceae; g__; s__
denovo1463	0.347273	0.574179	1	1	1.6	0.5	k__Bacteria; p__Proteobacteria; c__Epsilonproteobacteria; o__Campylobacterales; f__Helicobacteraceae; g__; s__
denovo6424	0.347273	0.574179	1	1	1.6	0.5	k__Bacteria; p__Proteobacteria; c__Epsilonproteobacteria; o__Campylobacterales; f__Helicobacteraceae; g__; s__
denovo6598	0.347273	0.574179	1	1	0.8	0.25	k__Bacteria; p__Proteobacteria; c__Epsilonproteobacteria; o__Campylobacterales; f__Helicobacteraceae; g__; s__
denovo7144	0.347273	0.574179	1	1	0.8	0.25	k__Bacteria; p__Proteobacteria; c__Epsilonproteobacteria; o__Campylobacterales; f__Helicobacteraceae; g__; s__
denovo9519	0.347273	0.574179	1	1	0.8	0.25	k__Bacteria; p__Proteobacteria; c__Epsilonproteobacteria; o__Campylobacterales; f__Helicobacteraceae; g__; s__
denovo10454	0.320261	0.589123	1	1	0.4	0.75	k__Bacteria; p__Proteobacteria
denovo2209	0.298578	0.601749	1	1	1.6	2.5	k__Bacteria; p__Proteobacteria
denovo103	0.298578	0.601749	1	1	1.4	0.5	k__Bacteria; p__Proteobacteria; c__Epsilonproteobacteria; o__Campylobacterales; f__Helicobacteraceae; g__; s__
denovo3697	0.298578	0.601749	1	1	1.4	0.5	k__Bacteria; p__Proteobacteria; c__Epsilonproteobacteria; o__Campylobacterales; f__Helicobacteraceae; g__Sulfurovum; s__lithotrophicum
denovo2965	0.298578	0.601749	1	1	1.4	0.5	k__Bacteria; p__Proteobacteria; c__Gammaproteobacteria; o__Thiotrichales; f__Thiotrichaceae; g__Cocleimonas; s__
denovo6909	0.289527	0.6072	1	1	74.4	28.75	k__Bacteria; p__Proteobacteria; c__Gammaproteobacteria; o__Thiotrichales; f__Thiotrichaceae; g__Cocleimonas; s__
denovo9073	0.259739	0.62597	1	1	3.4	1.5	k__Bacteria; p__Proteobacteria; c__Gammaproteobacteria; o__Thiotrichales; f__Thiotrichaceae; g__Cocleimonas; s__
denovo6438	0.255779	0.628568	1	1	1.2	0.5	k__Bacteria; p__Proteobacteria; c__Betaproteobacteria; o__Burkholderiales; f__Burkholderiaceae; g__Burkholderia
denovo3782	0.239693	0.639397	1	1	0.6	0.25	k__Bacteria; p__Proteobacteria; c__Alphaproteobacteria; o__Rickettsiales; f__mitochondria
denovo4992	0.239693	0.639397	1	1	0.6	0.25	k__Bacteria; p__Proteobacteria; c__Deltaproteobacteria; o__Desulfobacterales; f__Desulfobulbaceae
denovo2031	0.239693	0.639397	1	1	0.6	0.25	k__Bacteria; p__Proteobacteria; c__Epsilonproteobacteria; o__Campylobacterales; f__Helicobacteraceae
denovo8107	0.239693	0.639397	1	1	1.8	0.75	k__Bacteria; p__Proteobacteria; c__Epsilonproteobacteria; o__Campylobacterales; f__Helicobacteraceae
denovo3168	0.239693	0.639397	1	1	0.6	0.25	k__Bacteria; p__Proteobacteria; c__Epsilonproteobacteria; o__Campylobacterales; f__Helicobacteraceae; g__; s__
denovo5768	0.239693	0.639397	1	1	1.2	0.5	k__Bacteria; p__Proteobacteria; c__Epsilonproteobacteria; o__Campylobacterales; f__Helicobacteraceae; g__; s__
denovo7393	0.239693	0.639397	1	1	3.6	1.5	k__Bacteria; p__Proteobacteria; c__Epsilonproteobacteria; o__Campylobacterales; f__Helicobacteraceae; g__; s__
denovo7611	0.220718	0.652777	1	1	10.2	4.5	k__Bacteria; p__Bacteroidetes; c__Flavobacteriia; o__Flavobacteriales; f__Flavobacteriaceae
denovo3013	0.210898	0.659985	1	1	7.8	3.5	k__Bacteria; p__Bacteroidetes; c__Flavobacteriia; o__Flavobacteriales; f__Flavobacteriaceae; g__; s__
denovo8272	0.191513	0.674845	1	1	0.4	0.75	k__Bacteria; p__Proteobacteria; c__Alphaproteobacteria; o__Rickettsiales; f__mitochondria
denovo5890	0.179487	0.684528	1	1	0.4	0.25	k__Bacteria; p__Proteobacteria; c__Epsilonproteobacteria; o__Campylobacterales; f__Helicobacteraceae
denovo1399	0.179487	0.684528	1	1	0.4	0.25	k__Bacteria; p__Proteobacteria; c__Epsilonproteobacteria; o__Campylobacterales; f__Helicobacteraceae; g__; s__
denovo10455	0.179487	0.684528	1	1	0.8	0.5	k__Bacteria; p__Tenericutes; c__Mollicutes; o__Mycoplasmatales; f__Mycoplasmataceae; g__Candidatus Hepatoplasma; s__
denovo9586	0.163743	0.697813	1	1	1.2	2	k__Bacteria; p__Proteobacteria
denovo5876	0.153581	0.706794	1	1	2.4	1.25	k__Bacteria; p__Proteobacteria; c__Epsilonproteobacteria; o__Campylobacterales; f__Helicobacteraceae; g__Sulfurovum; s__lithotrophicum
denovo93	0.142857	0.716657	1	1	0.8	0.5	k__Bacteria; p__Proteobacteria; c__Alphaproteobacteria
denovo9574	0.142857	0.716657	1	1	0.8	0.5	k__Bacteria; p__Tenericutes; c__Mollicutes; o__Mycoplasmatales; f__Mycoplasmataceae; g__Candidatus Hepatoplasma; s__
denovo383	0.132234	0.726862	1	1	19.8	11.25	k__Bacteria; p__Bacteroidetes; c__Flavobacteriia; o__Flavobacteriales; f__Flavobacteriaceae; g__; s__
denovo239	0.12963	0.729434	1	1	0.6	1	k__Bacteria; p__Proteobacteria; c__Alphaproteobacteria; o__Rickettsiales; f__mitochondria
denovo2066	0.111111	0.748645	1	1	1	0.75	k__Bacteria; p__Proteobacteria; c__Alphaproteobacteria; o__Rickettsiales; f__mitochondria
denovo2947	0.0925274	0.769832	1	1	34	21	k__Bacteria; p__Proteobacteria; c__Deltaproteobacteria; o__Desulfobacterales; f__Desulfobulbaceae; g__Desulfocapsa; s__
denovo7464	0.0886076	0.774595	1	1	0.4	0.25	k__Bacteria; p__Firmicutes; c__Clostridia; o__Clostridiales; f__Lachnospiraceae; g__Clostridium; s__colinum
denovo3242	0.0886076	0.774595	1	1	0.4	0.25	k__Bacteria; p__Proteobacteria
denovo9196	0.0886076	0.774595	1	1	0.4	0.25	k__Bacteria; p__Proteobacteria; c__Alphaproteobacteria
denovo3517	0.0886076	0.774595	1	1	0.4	0.25	k__Bacteria; p__Proteobacteria; c__Epsilonproteobacteria; o__Campylobacterales; f__Helicobacteraceae; g__; s__
denovo3546	0.0886076	0.774595	1	1	0.4	0.25	k__Bacteria; p__Proteobacteria; c__Epsilonproteobacteria; o__Campylobacterales; f__Helicobacteraceae; g__Sulfurovum; s__lithotrophicum
denovo7198	0.0886076	0.774595	1	1	0.4	0.25	k__Bacteria; p__Tenericutes; c__Mollicutes; o__; f__; g__; s__
denovo10182	0.0886076	0.774595	1	1	0.4	0.25	k__Bacteria; p__Tenericutes; c__Mollicutes; o__Mycoplasmatales; f__Mycoplasmataceae; g__Candidatus Hepatoplasma; s__
denovo8297	0.0707071	0.797972	1	1	0.4	0.5	k__Bacteria; p__Proteobacteria; c__Alphaproteobacteria
denovo3952	0.037037	0.852854	1	1	0.6	0.5	k__Bacteria; p__Proteobacteria; c__Alphaproteobacteria; o__Rickettsiales; f__mitochondria
denovo7269	0.037037	0.852854	1	1	0.4	0.5	k__Bacteria; p__Proteobacteria; c__Epsilonproteobacteria; o__Campylobacterales; f__Helicobacteraceae
denovo5041	0.037037	0.852854	1	1	0.4	0.5	k__Bacteria; p__Tenericutes; c__Mollicutes; o__Mycoplasmatales; f__Mycoplasmataceae; g__Candidatus Hepatoplasma; s__
denovo161	0.0351759	0.856548	1	1	0.6	0.75	k__Bacteria; p__Proteobacteria; c__Alphaproteobacteria; o__Rhizobiales; f__Bradyrhizobiaceae; g__Bradyrhizobium; s__
denovo9488	0.027951	0.871951	1	1	18	15.25	k__Bacteria; p__Proteobacteria; c__Epsilonproteobacteria; o__Campylobacterales; f__Helicobacteraceae; g__; s__
denovo8993	0.0250896	0.878617	1	1	0.2	0.25	k__Bacteria; p__Bacteroidetes; c__[Saprospirae]; o__[Saprospirales]; f__Saprospiraceae; g__; s__
denovo4212	0.0250896	0.878617	1	1	0.6	0.5	k__Bacteria; p__Proteobacteria
denovo7630	0.0250896	0.878617	1	1	0.2	0.25	k__Bacteria; p__Proteobacteria
denovo8030	0.0250896	0.878617	1	1	0.2	0.25	k__Bacteria; p__Proteobacteria
denovo7235	0.0250896	0.878617	1	1	0.6	0.5	k__Bacteria; p__Proteobacteria; c__Alphaproteobacteria
denovo7881	0.0250896	0.878617	1	1	0.2	0.25	k__Bacteria; p__Proteobacteria; c__Alphaproteobacteria; o__Rhodospirillales; f__Acetobacteraceae; g__Acidocella; s__
denovo2178	0.0250896	0.878617	1	1	0.2	0.25	k__Bacteria; p__Proteobacteria; c__Alphaproteobacteria; o__Rickettsiales; f__mitochondria
denovo3795	0.0250896	0.878617	1	1	0.2	0.25	k__Bacteria; p__Proteobacteria; c__Alphaproteobacteria; o__Rickettsiales; f__mitochondria
denovo7764	0.0250896	0.878617	1	1	0.2	0.25	k__Bacteria; p__Proteobacteria; c__Alphaproteobacteria; o__Rickettsiales; f__mitochondria
denovo8635	0.0250896	0.878617	1	1	0.2	0.25	k__Bacteria; p__Proteobacteria; c__Alphaproteobacteria; o__Rickettsiales; f__mitochondria
denovo3947	0.0250896	0.878617	1	1	0.2	0.25	k__Bacteria; p__Proteobacteria; c__Epsilonproteobacteria; o__Campylobacterales; f__Helicobacteraceae
denovo10219	0.0250896	0.878617	1	1	0.4	0.5	k__Bacteria; p__Proteobacteria; c__Epsilonproteobacteria; o__Campylobacterales; f__Helicobacteraceae
denovo289	0.0250896	0.878617	1	1	0.2	0.25	k__Bacteria; p__Proteobacteria; c__Epsilonproteobacteria; o__Campylobacterales; f__Helicobacteraceae; g__; s__
denovo128	0.0250896	0.878617	1	1	0.2	0.25	k__Bacteria; p__Tenericutes; c__Mollicutes; o__Mycoplasmatales; f__Mycoplasmataceae; g__Candidatus Hepatoplasma; s__
denovo1707	0.0250896	0.878617	1	1	0.2	0.25	k__Bacteria; p__Tenericutes; c__Mollicutes; o__Mycoplasmatales; f__Mycoplasmataceae; g__Candidatus Hepatoplasma; s__
denovo5183	0.0250896	0.878617	1	1	0.2	0.25	k__Bacteria; p__Tenericutes; c__Mollicutes; o__Mycoplasmatales; f__Mycoplasmataceae; g__Candidatus Hepatoplasma; s__
denovo8693	0.0250896	0.878617	1	1	0.2	0.25	k__Bacteria; p__Tenericutes; c__Mollicutes; o__Mycoplasmatales; f__Mycoplasmataceae; g__Candidatus Hepatoplasma; s__
denovo8162	0.0152505	0.905188	1	1	0.6	0.5	k__Bacteria; p__Proteobacteria; c__Deltaproteobacteria; o__Desulfobacterales; f__Desulfobulbaceae; g__; s__
denovo8334	0.0152505	0.905188	1	1	1.8	1.5	k__Bacteria; p__Proteobacteria; c__Epsilonproteobacteria; o__Campylobacterales; f__Helicobacteraceae; g__; s__
denovo10033	0.0152505	0.905188	1	1	0.6	0.5	k__Bacteria; p__Proteobacteria; c__Epsilonproteobacteria; o__Campylobacterales; f__Helicobacteraceae; g__Sulfurovum; s__lithotrophicum
denovo2733	0.0152505	0.905188	1	1	0.6	0.5	k__Bacteria; p__Proteobacteria; c__Gammaproteobacteria; o__Thiotrichales; f__Thiotrichaceae; g__Cocleimonas; s__
denovo10067	0.0109546	0.919578	1	1	0.8	0.75	k__Bacteria; p__Proteobacteria
denovo6502	0.00700701	0.935632	1	1	1.6	1.5	k__Bacteria; p__Proteobacteria
denovo5232	0.00287003	0.958773	1	1	2.8	3	k__Bacteria; p__Proteobacteria; c__Gammaproteobacteria; o__[Marinicellales]; f__[Marinicellaceae]; g__Marinicella; s__
denovo4261	0.0019892	0.965671	1	1	0.8	0.75	k__Bacteria; p__Proteobacteria; c__Epsilonproteobacteria; o__Campylobacterales; f__Campylobacteraceae; g__Sulfurospirillum; s__
denovo10484	0.000817853	0.977983	1	1	1.2	1.25	k__Bacteria; p__OD1; c__; o__; f__; g__; s__
denovo186	0.000653046	0.980326	1	1	4.2	4.25	k__Bacteria; p__Proteobacteria; c__Alphaproteobacteria; o__Rickettsiales; f__mitochondria
denovo3137	0	1	1	1	1	1	k__Bacteria; p__Proteobacteria; c__Alphaproteobacteria; o__Rhizobiales; f__Phyllobacteriaceae; g__Phyllobacterium; s__
denovo4826	nan	nan	1	nan	0	0	k__Bacteria; p__Bacteroidetes
denovo9487	nan	nan	1	nan	0	0	k__Bacteria; p__Bacteroidetes
denovo691	nan	nan	1	nan	0	0	k__Bacteria; p__Bacteroidetes; c__[Saprospirae]; o__[Saprospirales]; f__Saprospiraceae; g__; s__
denovo5663	nan	nan	1	nan	0	0	k__Bacteria; p__Bacteroidetes; c__Bacteroidia; o__Bacteroidales; f__; g__; s__
denovo1449	nan	nan	1	nan	0	0	k__Bacteria; p__Bacteroidetes; c__Flavobacteriia; o__Flavobacteriales; f__; g__; s__
denovo5590	nan	nan	1	nan	0	0	k__Bacteria; p__Bacteroidetes; c__Flavobacteriia; o__Flavobacteriales; f__; g__; s__
denovo8957	nan	nan	1	nan	0	0	k__Bacteria; p__Bacteroidetes; c__Flavobacteriia; o__Flavobacteriales; f__Cryomorphaceae; g__; s__
denovo179	nan	nan	1	nan	0	0	k__Bacteria; p__Bacteroidetes; c__Flavobacteriia; o__Flavobacteriales; f__Flavobacteriaceae
denovo9615	nan	nan	1	nan	0	0	k__Bacteria; p__Bacteroidetes; c__Flavobacteriia; o__Flavobacteriales; f__Flavobacteriaceae
denovo2471	nan	nan	1	nan	0	0	k__Bacteria; p__Cyanobacteria; c__Chloroplast; o__Streptophyta; f__; g__; s__
denovo95	nan	nan	1	nan	0	0	k__Bacteria; p__Deferribacteres; c__Deferribacteres; o__Deferribacterales; f__; g__; s__
denovo349	nan	nan	1	nan	0	0	k__Bacteria; p__Deferribacteres; c__Deferribacteres; o__Deferribacterales; f__; g__; s__
denovo734	nan	nan	1	nan	0	0	k__Bacteria; p__Deferribacteres; c__Deferribacteres; o__Deferribacterales; f__; g__; s__
denovo1206	nan	nan	1	nan	0	0	k__Bacteria; p__Deferribacteres; c__Deferribacteres; o__Deferribacterales; f__; g__; s__
denovo1237	nan	nan	1	nan	0	0	k__Bacteria; p__Deferribacteres; c__Deferribacteres; o__Deferribacterales; f__; g__; s__
denovo2279	nan	nan	1	nan	0	0	k__Bacteria; p__Deferribacteres; c__Deferribacteres; o__Deferribacterales; f__; g__; s__
denovo3565	nan	nan	1	nan	0	0	k__Bacteria; p__Deferribacteres; c__Deferribacteres; o__Deferribacterales; f__; g__; s__
denovo3914	nan	nan	1	nan	0	0	k__Bacteria; p__Deferribacteres; c__Deferribacteres; o__Deferribacterales; f__; g__; s__
denovo4123	nan	nan	1	nan	0	0	k__Bacteria; p__Deferribacteres; c__Deferribacteres; o__Deferribacterales; f__; g__; s__
denovo4549	nan	nan	1	nan	0	0	k__Bacteria; p__Deferribacteres; c__Deferribacteres; o__Deferribacterales; f__; g__; s__
denovo5632	nan	nan	1	nan	0	0	k__Bacteria; p__Deferribacteres; c__Deferribacteres; o__Deferribacterales; f__; g__; s__
denovo6890	nan	nan	1	nan	0	0	k__Bacteria; p__Deferribacteres; c__Deferribacteres; o__Deferribacterales; f__; g__; s__
denovo6996	nan	nan	1	nan	0	0	k__Bacteria; p__Deferribacteres; c__Deferribacteres; o__Deferribacterales; f__; g__; s__
denovo7318	nan	nan	1	nan	0	0	k__Bacteria; p__Deferribacteres; c__Deferribacteres; o__Deferribacterales; f__; g__; s__
denovo7531	nan	nan	1	nan	0	0	k__Bacteria; p__Deferribacteres; c__Deferribacteres; o__Deferribacterales; f__; g__; s__
denovo7694	nan	nan	1	nan	0	0	k__Bacteria; p__Deferribacteres; c__Deferribacteres; o__Deferribacterales; f__; g__; s__
denovo8577	nan	nan	1	nan	0	0	k__Bacteria; p__Deferribacteres; c__Deferribacteres; o__Deferribacterales; f__; g__; s__
denovo8904	nan	nan	1	nan	0	0	k__Bacteria; p__Deferribacteres; c__Deferribacteres; o__Deferribacterales; f__; g__; s__
denovo9596	nan	nan	1	nan	0	0	k__Bacteria; p__Deferribacteres; c__Deferribacteres; o__Deferribacterales; f__; g__; s__
denovo9661	nan	nan	1	nan	0	0	k__Bacteria; p__Deferribacteres; c__Deferribacteres; o__Deferribacterales; f__; g__; s__
denovo7759	nan	nan	1	nan	0	0	k__Bacteria; p__GN02; c__; o__; f__; g__; s__
denovo1374	nan	nan	1	nan	0	0	k__Bacteria; p__GN02; c__BD1-5; o__; f__; g__; s__
denovo9704	nan	nan	1	nan	0	0	k__Bacteria; p__GN02; c__BD1-5; o__; f__; g__; s__
denovo10120	nan	nan	1	nan	0	0	k__Bacteria; p__GN02; c__BD1-5; o__; f__; g__; s__
denovo2386	nan	nan	1	nan	0	0	k__Bacteria; p__GN02; c__IIB17; o__; f__; g__; s__
denovo141	nan	nan	1	nan	0	0	k__Bacteria; p__Proteobacteria
denovo416	nan	nan	1	nan	0	0	k__Bacteria; p__Proteobacteria
denovo503	nan	nan	1	nan	0	0	k__Bacteria; p__Proteobacteria
denovo3669	nan	nan	1	nan	0	0	k__Bacteria; p__Proteobacteria
denovo3958	nan	nan	1	nan	0	0	k__Bacteria; p__Proteobacteria
denovo7593	nan	nan	1	nan	0	0	k__Bacteria; p__Proteobacteria
denovo8227	nan	nan	1	nan	0	0	k__Bacteria; p__Proteobacteria
denovo8922	nan	nan	1	nan	0	0	k__Bacteria; p__Proteobacteria
denovo8965	nan	nan	1	nan	0	0	k__Bacteria; p__Proteobacteria
denovo9768	nan	nan	1	nan	0	0	k__Bacteria; p__Proteobacteria
denovo566	nan	nan	1	nan	0	0	k__Bacteria; p__Proteobacteria; c__Alphaproteobacteria
denovo5453	nan	nan	1	nan	0	0	k__Bacteria; p__Proteobacteria; c__Alphaproteobacteria; o__Rhodobacterales; f__Rhodobacteraceae
denovo1943	nan	nan	1	nan	0	0	k__Bacteria; p__Proteobacteria; c__Alphaproteobacteria; o__Rhodobacterales; f__Rhodobacteraceae; g__Octadecabacter; s__
denovo717	nan	nan	1	nan	0	0	k__Bacteria; p__Proteobacteria; c__Alphaproteobacteria; o__Rickettsiales; f__mitochondria
denovo2166	nan	nan	1	nan	0	0	k__Bacteria; p__Proteobacteria; c__Alphaproteobacteria; o__Rickettsiales; f__mitochondria
denovo2831	nan	nan	1	nan	0	0	k__Bacteria; p__Proteobacteria; c__Alphaproteobacteria; o__Rickettsiales; f__mitochondria
denovo4038	nan	nan	1	nan	0	0	k__Bacteria; p__Proteobacteria; c__Alphaproteobacteria; o__Rickettsiales; f__mitochondria
denovo9526	nan	nan	1	nan	0	0	k__Bacteria; p__Proteobacteria; c__Alphaproteobacteria; o__Rickettsiales; f__mitochondria
denovo9544	nan	nan	1	nan	0	0	k__Bacteria; p__Proteobacteria; c__Alphaproteobacteria; o__Rickettsiales; f__mitochondria
denovo9568	nan	nan	1	nan	0	0	k__Bacteria; p__Proteobacteria; c__Alphaproteobacteria; o__Rickettsiales; f__mitochondria
denovo1938	nan	nan	1	nan	0	0	k__Bacteria; p__Proteobacteria; c__Betaproteobacteria; o__Thiobacterales; f__; g__; s__
denovo1667	nan	nan	1	nan	0	0	k__Bacteria; p__Proteobacteria; c__Deltaproteobacteria; o__Desulfobacterales; f__Desulfobulbaceae
denovo8482	nan	nan	1	nan	0	0	k__Bacteria; p__Proteobacteria; c__Deltaproteobacteria; o__Desulfobacterales; f__Desulfobulbaceae
denovo2908	nan	nan	1	nan	0	0	k__Bacteria; p__Proteobacteria; c__Deltaproteobacteria; o__Desulfobacterales; f__Desulfobulbaceae; g__Desulfobulbus; s__rhabdoformis
denovo1871	nan	nan	1	nan	0	0	k__Bacteria; p__Proteobacteria; c__Deltaproteobacteria; o__Desulfobacterales; f__Desulfobulbaceae; g__Desulfocapsa; s__
denovo1987	nan	nan	1	nan	0	0	k__Bacteria; p__Proteobacteria; c__Deltaproteobacteria; o__Desulfobacterales; f__Desulfobulbaceae; g__Desulfocapsa; s__
denovo3304	nan	nan	1	nan	0	0	k__Bacteria; p__Proteobacteria; c__Deltaproteobacteria; o__Desulfobacterales; f__Desulfobulbaceae; g__Desulfocapsa; s__
denovo4946	nan	nan	1	nan	0	0	k__Bacteria; p__Proteobacteria; c__Deltaproteobacteria; o__Desulfobacterales; f__Desulfobulbaceae; g__Desulfocapsa; s__
denovo5597	nan	nan	1	nan	0	0	k__Bacteria; p__Proteobacteria; c__Deltaproteobacteria; o__Desulfobacterales; f__Desulfobulbaceae; g__Desulfocapsa; s__
denovo6435	nan	nan	1	nan	0	0	k__Bacteria; p__Proteobacteria; c__Deltaproteobacteria; o__Desulfobacterales; f__Desulfobulbaceae; g__Desulfocapsa; s__
denovo7002	nan	nan	1	nan	0	0	k__Bacteria; p__Proteobacteria; c__Deltaproteobacteria; o__GMD14H09; f__; g__; s__
denovo6682	nan	nan	1	nan	0	0	k__Bacteria; p__Proteobacteria; c__Epsilonproteobacteria
denovo6831	nan	nan	1	nan	0	0	k__Bacteria; p__Proteobacteria; c__Epsilonproteobacteria
denovo1825	nan	nan	1	nan	0	0	k__Bacteria; p__Proteobacteria; c__Epsilonproteobacteria; o__Campylobacterales; f__Campylobacteraceae; g__; s__
denovo10035	nan	nan	1	nan	0	0	k__Bacteria; p__Proteobacteria; c__Epsilonproteobacteria; o__Campylobacterales; f__Campylobacteraceae; g__Arcobacter; s__
denovo197	nan	nan	1	nan	0	0	k__Bacteria; p__Proteobacteria; c__Epsilonproteobacteria; o__Campylobacterales; f__Helicobacteraceae
denovo475	nan	nan	1	nan	0	0	k__Bacteria; p__Proteobacteria; c__Epsilonproteobacteria; o__Campylobacterales; f__Helicobacteraceae
denovo1691	nan	nan	1	nan	0	0	k__Bacteria; p__Proteobacteria; c__Epsilonproteobacteria; o__Campylobacterales; f__Helicobacteraceae
denovo2418	nan	nan	1	nan	0	0	k__Bacteria; p__Proteobacteria; c__Epsilonproteobacteria; o__Campylobacterales; f__Helicobacteraceae
denovo2723	nan	nan	1	nan	0	0	k__Bacteria; p__Proteobacteria; c__Epsilonproteobacteria; o__Campylobacterales; f__Helicobacteraceae
denovo3374	nan	nan	1	nan	0	0	k__Bacteria; p__Proteobacteria; c__Epsilonproteobacteria; o__Campylobacterales; f__Helicobacteraceae
denovo3637	nan	nan	1	nan	0	0	k__Bacteria; p__Proteobacteria; c__Epsilonproteobacteria; o__Campylobacterales; f__Helicobacteraceae
denovo4562	nan	nan	1	nan	0	0	k__Bacteria; p__Proteobacteria; c__Epsilonproteobacteria; o__Campylobacterales; f__Helicobacteraceae
denovo4589	nan	nan	1	nan	0	0	k__Bacteria; p__Proteobacteria; c__Epsilonproteobacteria; o__Campylobacterales; f__Helicobacteraceae
denovo5519	nan	nan	1	nan	0	0	k__Bacteria; p__Proteobacteria; c__Epsilonproteobacteria; o__Campylobacterales; f__Helicobacteraceae
denovo6059	nan	nan	1	nan	0	0	k__Bacteria; p__Proteobacteria; c__Epsilonproteobacteria; o__Campylobacterales; f__Helicobacteraceae
denovo6062	nan	nan	1	nan	0	0	k__Bacteria; p__Proteobacteria; c__Epsilonproteobacteria; o__Campylobacterales; f__Helicobacteraceae
denovo6601	nan	nan	1	nan	0	0	k__Bacteria; p__Proteobacteria; c__Epsilonproteobacteria; o__Campylobacterales; f__Helicobacteraceae
denovo7750	nan	nan	1	nan	0	0	k__Bacteria; p__Proteobacteria; c__Epsilonproteobacteria; o__Campylobacterales; f__Helicobacteraceae
denovo7922	nan	nan	1	nan	0	0	k__Bacteria; p__Proteobacteria; c__Epsilonproteobacteria; o__Campylobacterales; f__Helicobacteraceae
denovo7949	nan	nan	1	nan	0	0	k__Bacteria; p__Proteobacteria; c__Epsilonproteobacteria; o__Campylobacterales; f__Helicobacteraceae
denovo9161	nan	nan	1	nan	0	0	k__Bacteria; p__Proteobacteria; c__Epsilonproteobacteria; o__Campylobacterales; f__Helicobacteraceae
denovo9463	nan	nan	1	nan	0	0	k__Bacteria; p__Proteobacteria; c__Epsilonproteobacteria; o__Campylobacterales; f__Helicobacteraceae
denovo9749	nan	nan	1	nan	0	0	k__Bacteria; p__Proteobacteria; c__Epsilonproteobacteria; o__Campylobacterales; f__Helicobacteraceae
denovo10112	nan	nan	1	nan	0	0	k__Bacteria; p__Proteobacteria; c__Epsilonproteobacteria; o__Campylobacterales; f__Helicobacteraceae
denovo10154	nan	nan	1	nan	0	0	k__Bacteria; p__Proteobacteria; c__Epsilonproteobacteria; o__Campylobacterales; f__Helicobacteraceae
denovo109	nan	nan	1	nan	0	0	k__Bacteria; p__Proteobacteria; c__Epsilonproteobacteria; o__Campylobacterales; f__Helicobacteraceae; g__; s__
denovo391	nan	nan	1	nan	0	0	k__Bacteria; p__Proteobacteria; c__Epsilonproteobacteria; o__Campylobacterales; f__Helicobacteraceae; g__; s__
denovo532	nan	nan	1	nan	0	0	k__Bacteria; p__Proteobacteria; c__Epsilonproteobacteria; o__Campylobacterales; f__Helicobacteraceae; g__; s__
denovo652	nan	nan	1	nan	0	0	k__Bacteria; p__Proteobacteria; c__Epsilonproteobacteria; o__Campylobacterales; f__Helicobacteraceae; g__; s__
denovo706	nan	nan	1	nan	0	0	k__Bacteria; p__Proteobacteria; c__Epsilonproteobacteria; o__Campylobacterales; f__Helicobacteraceae; g__; s__
denovo1178	nan	nan	1	nan	0	0	k__Bacteria; p__Proteobacteria; c__Epsilonproteobacteria; o__Campylobacterales; f__Helicobacteraceae; g__; s__
denovo1393	nan	nan	1	nan	0	0	k__Bacteria; p__Proteobacteria; c__Epsilonproteobacteria; o__Campylobacterales; f__Helicobacteraceae; g__; s__
denovo1776	nan	nan	1	nan	0	0	k__Bacteria; p__Proteobacteria; c__Epsilonproteobacteria; o__Campylobacterales; f__Helicobacteraceae; g__; s__
denovo2783	nan	nan	1	nan	0	0	k__Bacteria; p__Proteobacteria; c__Epsilonproteobacteria; o__Campylobacterales; f__Helicobacteraceae; g__; s__
denovo2798	nan	nan	1	nan	0	0	k__Bacteria; p__Proteobacteria; c__Epsilonproteobacteria; o__Campylobacterales; f__Helicobacteraceae; g__; s__
denovo2890	nan	nan	1	nan	0	0	k__Bacteria; p__Proteobacteria; c__Epsilonproteobacteria; o__Campylobacterales; f__Helicobacteraceae; g__; s__
denovo3195	nan	nan	1	nan	0	0	k__Bacteria; p__Proteobacteria; c__Epsilonproteobacteria; o__Campylobacterales; f__Helicobacteraceae; g__; s__
denovo3698	nan	nan	1	nan	0	0	k__Bacteria; p__Proteobacteria; c__Epsilonproteobacteria; o__Campylobacterales; f__Helicobacteraceae; g__; s__
denovo3712	nan	nan	1	nan	0	0	k__Bacteria; p__Proteobacteria; c__Epsilonproteobacteria; o__Campylobacterales; f__Helicobacteraceae; g__; s__
denovo3749	nan	nan	1	nan	0	0	k__Bacteria; p__Proteobacteria; c__Epsilonproteobacteria; o__Campylobacterales; f__Helicobacteraceae; g__; s__
denovo3935	nan	nan	1	nan	0	0	k__Bacteria; p__Proteobacteria; c__Epsilonproteobacteria; o__Campylobacterales; f__Helicobacteraceae; g__; s__
denovo4232	nan	nan	1	nan	0	0	k__Bacteria; p__Proteobacteria; c__Epsilonproteobacteria; o__Campylobacterales; f__Helicobacteraceae; g__; s__
denovo4244	nan	nan	1	nan	0	0	k__Bacteria; p__Proteobacteria; c__Epsilonproteobacteria; o__Campylobacterales; f__Helicobacteraceae; g__; s__
denovo4999	nan	nan	1	nan	0	0	k__Bacteria; p__Proteobacteria; c__Epsilonproteobacteria; o__Campylobacterales; f__Helicobacteraceae; g__; s__
denovo5065	nan	nan	1	nan	0	0	k__Bacteria; p__Proteobacteria; c__Epsilonproteobacteria; o__Campylobacterales; f__Helicobacteraceae; g__; s__
denovo5563	nan	nan	1	nan	0	0	k__Bacteria; p__Proteobacteria; c__Epsilonproteobacteria; o__Campylobacterales; f__Helicobacteraceae; g__; s__
denovo5697	nan	nan	1	nan	0	0	k__Bacteria; p__Proteobacteria; c__Epsilonproteobacteria; o__Campylobacterales; f__Helicobacteraceae; g__; s__
denovo6254	nan	nan	1	nan	0	0	k__Bacteria; p__Proteobacteria; c__Epsilonproteobacteria; o__Campylobacterales; f__Helicobacteraceae; g__; s__
denovo6286	nan	nan	1	nan	0	0	k__Bacteria; p__Proteobacteria; c__Epsilonproteobacteria; o__Campylobacterales; f__Helicobacteraceae; g__; s__
denovo6346	nan	nan	1	nan	0	0	k__Bacteria; p__Proteobacteria; c__Epsilonproteobacteria; o__Campylobacterales; f__Helicobacteraceae; g__; s__
denovo6518	nan	nan	1	nan	0	0	k__Bacteria; p__Proteobacteria; c__Epsilonproteobacteria; o__Campylobacterales; f__Helicobacteraceae; g__; s__
denovo6852	nan	nan	1	nan	0	0	k__Bacteria; p__Proteobacteria; c__Epsilonproteobacteria; o__Campylobacterales; f__Helicobacteraceae; g__; s__
denovo6958	nan	nan	1	nan	0	0	k__Bacteria; p__Proteobacteria; c__Epsilonproteobacteria; o__Campylobacterales; f__Helicobacteraceae; g__; s__
denovo7246	nan	nan	1	nan	0	0	k__Bacteria; p__Proteobacteria; c__Epsilonproteobacteria; o__Campylobacterales; f__Helicobacteraceae; g__; s__
denovo7353	nan	nan	1	nan	0	0	k__Bacteria; p__Proteobacteria; c__Epsilonproteobacteria; o__Campylobacterales; f__Helicobacteraceae; g__; s__
denovo8165	nan	nan	1	nan	0	0	k__Bacteria; p__Proteobacteria; c__Epsilonproteobacteria; o__Campylobacterales; f__Helicobacteraceae; g__; s__
denovo8313	nan	nan	1	nan	0	0	k__Bacteria; p__Proteobacteria; c__Epsilonproteobacteria; o__Campylobacterales; f__Helicobacteraceae; g__; s__
denovo8403	nan	nan	1	nan	0	0	k__Bacteria; p__Proteobacteria; c__Epsilonproteobacteria; o__Campylobacterales; f__Helicobacteraceae; g__; s__
denovo8574	nan	nan	1	nan	0	0	k__Bacteria; p__Proteobacteria; c__Epsilonproteobacteria; o__Campylobacterales; f__Helicobacteraceae; g__; s__
denovo8620	nan	nan	1	nan	0	0	k__Bacteria; p__Proteobacteria; c__Epsilonproteobacteria; o__Campylobacterales; f__Helicobacteraceae; g__; s__
denovo8984	nan	nan	1	nan	0	0	k__Bacteria; p__Proteobacteria; c__Epsilonproteobacteria; o__Campylobacterales; f__Helicobacteraceae; g__; s__
denovo9251	nan	nan	1	nan	0	0	k__Bacteria; p__Proteobacteria; c__Epsilonproteobacteria; o__Campylobacterales; f__Helicobacteraceae; g__; s__
denovo9296	nan	nan	1	nan	0	0	k__Bacteria; p__Proteobacteria; c__Epsilonproteobacteria; o__Campylobacterales; f__Helicobacteraceae; g__; s__
denovo9489	nan	nan	1	nan	0	0	k__Bacteria; p__Proteobacteria; c__Epsilonproteobacteria; o__Campylobacterales; f__Helicobacteraceae; g__; s__
denovo9494	nan	nan	1	nan	0	0	k__Bacteria; p__Proteobacteria; c__Epsilonproteobacteria; o__Campylobacterales; f__Helicobacteraceae; g__; s__
denovo9979	nan	nan	1	nan	0	0	k__Bacteria; p__Proteobacteria; c__Epsilonproteobacteria; o__Campylobacterales; f__Helicobacteraceae; g__; s__
denovo10221	nan	nan	1	nan	0	0	k__Bacteria; p__Proteobacteria; c__Epsilonproteobacteria; o__Campylobacterales; f__Helicobacteraceae; g__; s__
denovo10463	nan	nan	1	nan	0	0	k__Bacteria; p__Proteobacteria; c__Epsilonproteobacteria; o__Campylobacterales; f__Helicobacteraceae; g__; s__
denovo10526	nan	nan	1	nan	0	0	k__Bacteria; p__Proteobacteria; c__Epsilonproteobacteria; o__Campylobacterales; f__Helicobacteraceae; g__; s__
denovo1705	nan	nan	1	nan	0	0	k__Bacteria; p__Proteobacteria; c__Epsilonproteobacteria; o__Campylobacterales; f__Helicobacteraceae; g__Sulfurimonas; s__
denovo6808	nan	nan	1	nan	0	0	k__Bacteria; p__Proteobacteria; c__Epsilonproteobacteria; o__Campylobacterales; f__Helicobacteraceae; g__Sulfurimonas; s__
denovo10280	nan	nan	1	nan	0	0	k__Bacteria; p__Proteobacteria; c__Epsilonproteobacteria; o__Campylobacterales; f__Helicobacteraceae; g__Sulfurimonas; s__
denovo2236	nan	nan	1	nan	0	0	k__Bacteria; p__Proteobacteria; c__Epsilonproteobacteria; o__Campylobacterales; f__Helicobacteraceae; g__Sulfurovum; s__lithotrophicum
denovo4390	nan	nan	1	nan	0	0	k__Bacteria; p__Proteobacteria; c__Epsilonproteobacteria; o__Campylobacterales; f__Helicobacteraceae; g__Sulfurovum; s__lithotrophicum
denovo4413	nan	nan	1	nan	0	0	k__Bacteria; p__Proteobacteria; c__Epsilonproteobacteria; o__Campylobacterales; f__Helicobacteraceae; g__Sulfurovum; s__lithotrophicum
denovo493	nan	nan	1	nan	0	0	k__Bacteria; p__Proteobacteria; c__Epsilonproteobacteria; o__Nautiliales; f__; g__; s__
denovo2638	nan	nan	1	nan	0	0	k__Bacteria; p__Proteobacteria; c__Epsilonproteobacteria; o__Nautiliales; f__; g__; s__
denovo3997	nan	nan	1	nan	0	0	k__Bacteria; p__Proteobacteria; c__Epsilonproteobacteria; o__Nautiliales; f__; g__; s__
denovo6040	nan	nan	1	nan	0	0	k__Bacteria; p__Proteobacteria; c__Epsilonproteobacteria; o__Nautiliales; f__; g__; s__
denovo6519	nan	nan	1	nan	0	0	k__Bacteria; p__Proteobacteria; c__Epsilonproteobacteria; o__Nautiliales; f__; g__; s__
denovo9831	nan	nan	1	nan	0	0	k__Bacteria; p__Proteobacteria; c__Epsilonproteobacteria; o__Nautiliales; f__; g__; s__
denovo2720	nan	nan	1	nan	0	0	k__Bacteria; p__Proteobacteria; c__Gammaproteobacteria
denovo3362	nan	nan	1	nan	0	0	k__Bacteria; p__Proteobacteria; c__Gammaproteobacteria
denovo3959	nan	nan	1	nan	0	0	k__Bacteria; p__Proteobacteria; c__Gammaproteobacteria
denovo5947	nan	nan	1	nan	0	0	k__Bacteria; p__Proteobacteria; c__Gammaproteobacteria
denovo6157	nan	nan	1	nan	0	0	k__Bacteria; p__Proteobacteria; c__Gammaproteobacteria
denovo10480	nan	nan	1	nan	0	0	k__Bacteria; p__Proteobacteria; c__Gammaproteobacteria
denovo10516	nan	nan	1	nan	0	0	k__Bacteria; p__Proteobacteria; c__Gammaproteobacteria
denovo3045	nan	nan	1	nan	0	0	k__Bacteria; p__Proteobacteria; c__Gammaproteobacteria; o__Methylococcales; f__; g__; s__
denovo3390	nan	nan	1	nan	0	0	k__Bacteria; p__Proteobacteria; c__Gammaproteobacteria; o__Methylococcales; f__; g__; s__
denovo4560	nan	nan	1	nan	0	0	k__Bacteria; p__Proteobacteria; c__Gammaproteobacteria; o__Methylococcales; f__; g__; s__
denovo8834	nan	nan	1	nan	0	0	k__Bacteria; p__Proteobacteria; c__Gammaproteobacteria; o__Methylococcales; f__; g__; s__
denovo10339	nan	nan	1	nan	0	0	k__Bacteria; p__Proteobacteria; c__Gammaproteobacteria; o__Methylococcales; f__; g__; s__
denovo8421	nan	nan	1	nan	0	0	k__Bacteria; p__Proteobacteria; c__Gammaproteobacteria; o__Thiotrichales; f__Piscirickettsiaceae; g__; s__
denovo649	nan	nan	1	nan	0	0	k__Bacteria; p__Proteobacteria; c__Gammaproteobacteria; o__Thiotrichales; f__Thiotrichaceae
denovo10022	nan	nan	1	nan	0	0	k__Bacteria; p__Proteobacteria; c__Gammaproteobacteria; o__Thiotrichales; f__Thiotrichaceae; g__B46; s__
denovo129	nan	nan	1	nan	0	0	k__Bacteria; p__Proteobacteria; c__Gammaproteobacteria; o__Thiotrichales; f__Thiotrichaceae; g__Cocleimonas; s__
denovo1175	nan	nan	1	nan	0	0	k__Bacteria; p__Proteobacteria; c__Gammaproteobacteria; o__Thiotrichales; f__Thiotrichaceae; g__Cocleimonas; s__
denovo1640	nan	nan	1	nan	0	0	k__Bacteria; p__Proteobacteria; c__Gammaproteobacteria; o__Thiotrichales; f__Thiotrichaceae; g__Cocleimonas; s__
denovo2717	nan	nan	1	nan	0	0	k__Bacteria; p__Proteobacteria; c__Gammaproteobacteria; o__Thiotrichales; f__Thiotrichaceae; g__Cocleimonas; s__
denovo3146	nan	nan	1	nan	0	0	k__Bacteria; p__Proteobacteria; c__Gammaproteobacteria; o__Thiotrichales; f__Thiotrichaceae; g__Cocleimonas; s__
denovo3626	nan	nan	1	nan	0	0	k__Bacteria; p__Proteobacteria; c__Gammaproteobacteria; o__Thiotrichales; f__Thiotrichaceae; g__Cocleimonas; s__
denovo3736	nan	nan	1	nan	0	0	k__Bacteria; p__Proteobacteria; c__Gammaproteobacteria; o__Thiotrichales; f__Thiotrichaceae; g__Cocleimonas; s__
denovo3881	nan	nan	1	nan	0	0	k__Bacteria; p__Proteobacteria; c__Gammaproteobacteria; o__Thiotrichales; f__Thiotrichaceae; g__Cocleimonas; s__
denovo3889	nan	nan	1	nan	0	0	k__Bacteria; p__Proteobacteria; c__Gammaproteobacteria; o__Thiotrichales; f__Thiotrichaceae; g__Cocleimonas; s__
denovo4108	nan	nan	1	nan	0	0	k__Bacteria; p__Proteobacteria; c__Gammaproteobacteria; o__Thiotrichales; f__Thiotrichaceae; g__Cocleimonas; s__
denovo4377	nan	nan	1	nan	0	0	k__Bacteria; p__Proteobacteria; c__Gammaproteobacteria; o__Thiotrichales; f__Thiotrichaceae; g__Cocleimonas; s__
denovo4957	nan	nan	1	nan	0	0	k__Bacteria; p__Proteobacteria; c__Gammaproteobacteria; o__Thiotrichales; f__Thiotrichaceae; g__Cocleimonas; s__
denovo5895	nan	nan	1	nan	0	0	k__Bacteria; p__Proteobacteria; c__Gammaproteobacteria; o__Thiotrichales; f__Thiotrichaceae; g__Cocleimonas; s__
denovo7158	nan	nan	1	nan	0	0	k__Bacteria; p__Proteobacteria; c__Gammaproteobacteria; o__Thiotrichales; f__Thiotrichaceae; g__Cocleimonas; s__
denovo8668	nan	nan	1	nan	0	0	k__Bacteria; p__Proteobacteria; c__Gammaproteobacteria; o__Thiotrichales; f__Thiotrichaceae; g__Cocleimonas; s__
denovo8917	nan	nan	1	nan	0	0	k__Bacteria; p__Proteobacteria; c__Gammaproteobacteria; o__Thiotrichales; f__Thiotrichaceae; g__Cocleimonas; s__
denovo9860	nan	nan	1	nan	0	0	k__Bacteria; p__Proteobacteria; c__Gammaproteobacteria; o__Thiotrichales; f__Thiotrichaceae; g__Cocleimonas; s__
denovo10303	nan	nan	1	nan	0	0	k__Bacteria; p__Proteobacteria; c__Gammaproteobacteria; o__Thiotrichales; f__Thiotrichaceae; g__Cocleimonas; s__
denovo10099	nan	nan	1	nan	0	0	k__Bacteria; p__Proteobacteria; c__Gammaproteobacteria; o__Vibrionales; f__Vibrionaceae; g__Photobacterium; s__angustum
denovo601	nan	nan	1	nan	0	0	k__Bacteria; p__SR1; c__; o__; f__; g__; s__
denovo3435	nan	nan	1	nan	0	0	k__Bacteria; p__Tenericutes; c__Mollicutes; o__Mycoplasmatales; f__Mycoplasmataceae; g__Candidatus Hepatoplasma; s__
denovo8562	nan	nan	1	nan	0	0	k__Bacteria; p__Tenericutes; c__Mollicutes; o__Mycoplasmatales; f__Mycoplasmataceae; g__Candidatus Hepatoplasma; s__

## Sheet: Rainbow_Molt_ANOVA
OTU	Test-Statistic	P	FDR_P	Bonferroni_P	White_Molts_mean	Black_Molts_mean	Red_Molts_mean	taxonomy
denovo383	4.9	0.046694	1	1	0	0.666667	0	k__Bacteria; p__Bacteroidetes; c__Flavobacteriia; o__Flavobacteriales; f__Flavobacteriaceae; g__; s__
denovo4090	4.9	0.046694	1	1	0	0	0.666667	k__Bacteria; p__Proteobacteria; c__Epsilonproteobacteria; o__Campylobacterales; f__Campylobacteraceae; g__Arcobacter; s__
denovo4969	3.675	0.0810702	1	1	0	0	1	k__Bacteria; p__Deferribacteres; c__Deferribacteres; o__Deferribacterales; f__; g__; s__
denovo8734	3.675	0.0810702	1	1	0	1	0	k__Bacteria; p__Proteobacteria; c__Epsilonproteobacteria; o__Campylobacterales; f__Helicobacteraceae; g__Nitratifractor; s__salsuginis
denovo10280	3.675	0.0810702	1	1	0	1	0	k__Bacteria; p__Proteobacteria; c__Epsilonproteobacteria; o__Campylobacterales; f__Helicobacteraceae; g__Sulfurimonas; s__
denovo6996	3.0561	0.111168	1	1	1.25	0	0.333333	k__Bacteria; p__Deferribacteres; c__Deferribacteres; o__Deferribacterales; f__; g__; s__
denovo8904	2.8	0.127805	1	1	0	0.666667	0.666667	k__Bacteria; p__Deferribacteres; c__Deferribacteres; o__Deferribacterales; f__; g__; s__
denovo95	2.40625	0.160194	1	1	1	0	0.333333	k__Bacteria; p__Deferribacteres; c__Deferribacteres; o__Deferribacterales; f__; g__; s__
denovo2874	2.21115	0.18018	1	1	10.75	51.6667	13.3333	k__Bacteria; p__Proteobacteria; c__Epsilonproteobacteria; o__Campylobacterales; f__Helicobacteraceae; g__; s__
denovo8446	2.1	0.19301	1	1	0.5	0	0	k__Bacteria; p__Cyanobacteria; c__ML635J-21; o__; f__; g__; s__
denovo2821	2.1	0.19301	1	1	0.5	0	0	k__Bacteria; p__Deferribacteres; c__Deferribacteres; o__Deferribacterales; f__; g__; s__
denovo161	2.1	0.19301	1	1	0.5	0	0	k__Bacteria; p__Proteobacteria; c__Alphaproteobacteria; o__Rhizobiales; f__Bradyrhizobiaceae; g__Bradyrhizobium; s__
denovo1072	2.1	0.19301	1	1	0.5	0	0	k__Bacteria; p__Proteobacteria; c__Alphaproteobacteria; o__Rickettsiales; f__mitochondria
denovo1808	2.1	0.19301	1	1	0.5	0	0	k__Bacteria; p__Proteobacteria; c__Alphaproteobacteria; o__Rickettsiales; f__mitochondria
denovo1095	2.1	0.19301	1	1	0.25	1	0	k__Bacteria; p__Proteobacteria; c__Gammaproteobacteria
denovo9488	2.04941	0.199239	1	1	1.5	8.66667	2.33333	k__Bacteria; p__Proteobacteria; c__Epsilonproteobacteria; o__Campylobacterales; f__Helicobacteraceae; g__; s__
denovo429	2.0125	0.203947	1	1	0	0.666667	0.333333	k__Bacteria; p__Deferribacteres; c__Deferribacteres; o__Deferribacterales; f__; g__; s__
denovo2209	1.71818	0.247127	1	1	0.75	0	0	k__Bacteria; p__Proteobacteria
denovo10161	1.71818	0.247127	1	1	0.75	0	0	k__Bacteria; p__Proteobacteria
denovo1399	1.71818	0.247127	1	1	0.75	0	0	k__Bacteria; p__Proteobacteria; c__Epsilonproteobacteria; o__Campylobacterales; f__Helicobacteraceae; g__; s__
denovo1237	1.68824	0.252156	1	1	0.25	0	0.666667	k__Bacteria; p__Deferribacteres; c__Deferribacteres; o__Deferribacterales; f__; g__; s__
denovo5822	1.68824	0.252156	1	1	0.25	0.666667	0	k__Bacteria; p__Deferribacteres; c__Deferribacteres; o__Deferribacterales; f__; g__; s__
denovo9661	1.68824	0.252156	1	1	0.25	0	0.666667	k__Bacteria; p__Deferribacteres; c__Deferribacteres; o__Deferribacterales; f__; g__; s__
denovo1178	1.4	0.308001	1	1	1	0	0	k__Bacteria; p__Proteobacteria; c__Epsilonproteobacteria; o__Campylobacterales; f__Helicobacteraceae; g__; s__
denovo6909	1.39736	0.308583	1	1	0.25	0.333333	2.33333	k__Bacteria; p__Proteobacteria; c__Gammaproteobacteria; o__Thiotrichales; f__Thiotrichaceae; g__Cocleimonas; s__
denovo4792	1.375	0.313565	1	1	1	0.333333	0	k__Bacteria; p__Deferribacteres; c__Deferribacteres; o__Deferribacterales; f__; g__; s__
denovo4353	1.26629	0.339317	1	1	1.25	0	0.666667	k__Bacteria; p__Proteobacteria
denovo6061	1.225	0.34981	1	1	0	0	0.333333	k__Bacteria; p__Bacteroidetes
denovo7785	1.225	0.34981	1	1	0	0.333333	0	k__Bacteria; p__Bacteroidetes
denovo1069	1.225	0.34981	1	1	0	0	0.333333	k__Bacteria; p__Bacteroidetes; c__Flavobacteriia; o__Flavobacteriales; f__Flavobacteriaceae
denovo7611	1.225	0.34981	1	1	0	0.666667	0	k__Bacteria; p__Bacteroidetes; c__Flavobacteriia; o__Flavobacteriales; f__Flavobacteriaceae
denovo3013	1.225	0.34981	1	1	0	0	0.333333	k__Bacteria; p__Bacteroidetes; c__Flavobacteriia; o__Flavobacteriales; f__Flavobacteriaceae; g__; s__
denovo1285	1.225	0.34981	1	1	0	0	0.666667	k__Bacteria; p__Deferribacteres; c__Deferribacteres; o__Deferribacterales; f__; g__; s__
denovo1521	1.225	0.34981	1	1	0	0	0.333333	k__Bacteria; p__Deferribacteres; c__Deferribacteres; o__Deferribacterales; f__; g__; s__
denovo2514	1.225	0.34981	1	1	0	0.333333	0	k__Bacteria; p__Deferribacteres; c__Deferribacteres; o__Deferribacterales; f__; g__; s__
denovo3179	1.225	0.34981	1	1	0	0.333333	0	k__Bacteria; p__Deferribacteres; c__Deferribacteres; o__Deferribacterales; f__; g__; s__
denovo1424	1.225	0.34981	1	1	0	0	0.333333	k__Bacteria; p__GN02; c__; o__; f__; g__; s__
denovo503	1.225	0.34981	1	1	0	0.666667	0	k__Bacteria; p__Proteobacteria
denovo3621	1.225	0.34981	1	1	0	0.333333	0	k__Bacteria; p__Proteobacteria
denovo7166	1.225	0.34981	1	1	0	0	0.333333	k__Bacteria; p__Proteobacteria
denovo1373	1.225	0.34981	1	1	0	0.333333	0	k__Bacteria; p__Proteobacteria; c__Alphaproteobacteria; o__Rhodobacterales; f__Rhodobacteraceae; g__; s__
denovo260	1.225	0.34981	1	1	0	0.333333	0	k__Bacteria; p__Proteobacteria; c__Alphaproteobacteria; o__Rickettsiales; f__mitochondria
denovo825	1.225	0.34981	1	1	0	0.333333	0	k__Bacteria; p__Proteobacteria; c__Alphaproteobacteria; o__Rickettsiales; f__mitochondria
denovo2178	1.225	0.34981	1	1	0	0.333333	0	k__Bacteria; p__Proteobacteria; c__Alphaproteobacteria; o__Rickettsiales; f__mitochondria
denovo3795	1.225	0.34981	1	1	0	0.333333	0	k__Bacteria; p__Proteobacteria; c__Alphaproteobacteria; o__Rickettsiales; f__mitochondria
denovo3832	1.225	0.34981	1	1	0	0.333333	0	k__Bacteria; p__Proteobacteria; c__Alphaproteobacteria; o__Rickettsiales; f__mitochondria
denovo3990	1.225	0.34981	1	1	0	0.333333	0	k__Bacteria; p__Proteobacteria; c__Alphaproteobacteria; o__Rickettsiales; f__mitochondria
denovo6941	1.225	0.34981	1	1	0	0	0.333333	k__Bacteria; p__Proteobacteria; c__Alphaproteobacteria; o__Rickettsiales; f__mitochondria
denovo3414	1.225	0.34981	1	1	0	0.666667	0	k__Bacteria; p__Proteobacteria; c__Alphaproteobacteria; o__Sphingomonadales; f__Sphingomonadaceae; g__Sphingomonas
denovo6917	1.225	0.34981	1	1	0	0.333333	0	k__Bacteria; p__Proteobacteria; c__Betaproteobacteria; o__Burkholderiales; f__Alcaligenaceae
denovo2371	1.225	0.34981	1	1	0	0	0.333333	k__Bacteria; p__Proteobacteria; c__Betaproteobacteria; o__Burkholderiales; f__Comamonadaceae; g__Variovorax; s__paradoxus
denovo1667	1.225	0.34981	1	1	0	0	1.33333	k__Bacteria; p__Proteobacteria; c__Deltaproteobacteria; o__Desulfobacterales; f__Desulfobulbaceae
denovo3304	1.225	0.34981	1	1	0	0.666667	0	k__Bacteria; p__Proteobacteria; c__Deltaproteobacteria; o__Desulfobacterales; f__Desulfobulbaceae; g__Desulfocapsa; s__
denovo7002	1.225	0.34981	1	1	0	0	1	k__Bacteria; p__Proteobacteria; c__Deltaproteobacteria; o__GMD14H09; f__; g__; s__
denovo3053	1.225	0.34981	1	1	0	0	0.666667	k__Bacteria; p__Proteobacteria; c__Epsilonproteobacteria; o__Campylobacterales; f__Campylobacteraceae
denovo10035	1.225	0.34981	1	1	0	0.666667	0	k__Bacteria; p__Proteobacteria; c__Epsilonproteobacteria; o__Campylobacterales; f__Campylobacteraceae; g__Arcobacter; s__
denovo366	1.225	0.34981	1	1	0	0.333333	0	k__Bacteria; p__Proteobacteria; c__Epsilonproteobacteria; o__Campylobacterales; f__Helicobacteraceae
denovo1653	1.225	0.34981	1	1	0	0	0.333333	k__Bacteria; p__Proteobacteria; c__Epsilonproteobacteria; o__Campylobacterales; f__Helicobacteraceae
denovo1746	1.225	0.34981	1	1	0	0	0.333333	k__Bacteria; p__Proteobacteria; c__Epsilonproteobacteria; o__Campylobacterales; f__Helicobacteraceae
denovo9749	1.225	0.34981	1	1	0	0.666667	0	k__Bacteria; p__Proteobacteria; c__Epsilonproteobacteria; o__Campylobacterales; f__Helicobacteraceae
denovo103	1.225	0.34981	1	1	0	0.333333	0	k__Bacteria; p__Proteobacteria; c__Epsilonproteobacteria; o__Campylobacterales; f__Helicobacteraceae; g__; s__
denovo470	1.225	0.34981	1	1	0	0	2	k__Bacteria; p__Proteobacteria; c__Epsilonproteobacteria; o__Campylobacterales; f__Helicobacteraceae; g__; s__
denovo1333	1.225	0.34981	1	1	0	0.333333	0	k__Bacteria; p__Proteobacteria; c__Epsilonproteobacteria; o__Campylobacterales; f__Helicobacteraceae; g__; s__
denovo4232	1.225	0.34981	1	1	0	0.333333	0	k__Bacteria; p__Proteobacteria; c__Epsilonproteobacteria; o__Campylobacterales; f__Helicobacteraceae; g__; s__
denovo4650	1.225	0.34981	1	1	0	0	0.333333	k__Bacteria; p__Proteobacteria; c__Epsilonproteobacteria; o__Campylobacterales; f__Helicobacteraceae; g__; s__
denovo6163	1.225	0.34981	1	1	0	0.333333	0	k__Bacteria; p__Proteobacteria; c__Epsilonproteobacteria; o__Campylobacterales; f__Helicobacteraceae; g__; s__
denovo8132	1.225	0.34981	1	1	0	0.333333	0	k__Bacteria; p__Proteobacteria; c__Epsilonproteobacteria; o__Campylobacterales; f__Helicobacteraceae; g__; s__
denovo8403	1.225	0.34981	1	1	0	0.333333	0	k__Bacteria; p__Proteobacteria; c__Epsilonproteobacteria; o__Campylobacterales; f__Helicobacteraceae; g__; s__
denovo8476	1.225	0.34981	1	1	0	0	0.666667	k__Bacteria; p__Proteobacteria; c__Epsilonproteobacteria; o__Campylobacterales; f__Helicobacteraceae; g__; s__
denovo5876	1.225	0.34981	1	1	0	0.333333	0	k__Bacteria; p__Proteobacteria; c__Epsilonproteobacteria; o__Campylobacterales; f__Helicobacteraceae; g__Sulfurovum; s__lithotrophicum
denovo493	1.225	0.34981	1	1	0	0.333333	0	k__Bacteria; p__Proteobacteria; c__Epsilonproteobacteria; o__Nautiliales; f__; g__; s__
denovo6040	1.225	0.34981	1	1	0	0.333333	0	k__Bacteria; p__Proteobacteria; c__Epsilonproteobacteria; o__Nautiliales; f__; g__; s__
denovo10022	1.225	0.34981	1	1	0	0	0.333333	k__Bacteria; p__Proteobacteria; c__Gammaproteobacteria; o__Thiotrichales; f__Thiotrichaceae; g__B46; s__
denovo3146	1.225	0.34981	1	1	0	0	0.333333	k__Bacteria; p__Proteobacteria; c__Gammaproteobacteria; o__Thiotrichales; f__Thiotrichaceae; g__Cocleimonas; s__
denovo9073	1.225	0.34981	1	1	0	0	0.333333	k__Bacteria; p__Proteobacteria; c__Gammaproteobacteria; o__Thiotrichales; f__Thiotrichaceae; g__Cocleimonas; s__
denovo4015	1.225	0.34981	1	1	0	0.333333	0	k__Bacteria; p__Proteobacteria; c__Zetaproteobacteria; o__Mariprofundales; f__Mariprofundaceae; g__Mariprofundus; s__
denovo7198	1.225	0.34981	1	1	0	0	0.666667	k__Bacteria; p__Tenericutes; c__Mollicutes; o__; f__; g__; s__
denovo128	1.225	0.34981	1	1	0	0.333333	0	k__Bacteria; p__Tenericutes; c__Mollicutes; o__Mycoplasmatales; f__Mycoplasmataceae; g__Candidatus Hepatoplasma; s__
denovo1707	1.225	0.34981	1	1	0	0.333333	0	k__Bacteria; p__Tenericutes; c__Mollicutes; o__Mycoplasmatales; f__Mycoplasmataceae; g__Candidatus Hepatoplasma; s__
denovo2758	1.225	0.34981	1	1	0	0.333333	0	k__Bacteria; p__Tenericutes; c__Mollicutes; o__Mycoplasmatales; f__Mycoplasmataceae; g__Candidatus Hepatoplasma; s__
denovo5072	1.225	0.34981	1	1	0	0	0.333333	k__Bacteria; p__Tenericutes; c__Mollicutes; o__Mycoplasmatales; f__Mycoplasmataceae; g__Candidatus Hepatoplasma; s__
denovo9586	1.21579	0.352207	1	1	0.75	1	0	k__Bacteria; p__Proteobacteria
denovo6800	1.11459	0.379989	1	1	4.75	3.33333	3	k__Bacteria; p__Deferribacteres; c__Deferribacteres; o__Deferribacterales; f__; g__; s__
denovo8162	1.10976	0.381387	1	1	0	3	0.333333	k__Bacteria; p__Proteobacteria; c__Deltaproteobacteria; o__Desulfobacterales; f__Desulfobulbaceae; g__; s__
denovo3914	1.10274	0.383425	1	1	1.25	0.333333	1.33333	k__Bacteria; p__Deferribacteres; c__Deferribacteres; o__Deferribacterales; f__; g__; s__
denovo3212	1.09718	0.38505	1	1	0.25	3	1.33333	k__Bacteria; p__Proteobacteria; c__Epsilonproteobacteria; o__Campylobacterales; f__Helicobacteraceae; g__; s__
denovo4036	1.06522	0.394569	1	1	2.5	2	1.33333	k__Bacteria; p__Deferribacteres; c__Deferribacteres; o__Deferribacterales; f__; g__; s__
denovo7990	1.05	0.399207	1	1	0.5	0	1	k__Bacteria; p__Deferribacteres; c__Deferribacteres; o__Deferribacterales; f__; g__; s__
denovo2977	1.01773	0.409277	1	1	39.5	276.333	6	k__Bacteria; p__Tenericutes; c__Mollicutes; o__Mycoplasmatales; f__Mycoplasmataceae; g__Candidatus Hepatoplasma; s__
denovo7318	1.00732	0.412596	1	1	0.75	0	0.333333	k__Bacteria; p__Deferribacteres; c__Deferribacteres; o__Deferribacterales; f__; g__; s__
denovo4296	1.00732	0.412596	1	1	0.75	0	0.333333	k__Bacteria; p__Proteobacteria; c__Epsilonproteobacteria; o__Campylobacterales; f__Helicobacteraceae
denovo2947	0.977941	0.422147	1	1	0	1.33333	0.333333	k__Bacteria; p__Proteobacteria; c__Deltaproteobacteria; o__Desulfobacterales; f__Desulfobulbaceae; g__Desulfocapsa; s__
denovo898	0.9625	0.427282	1	1	1	0	0.333333	k__Bacteria; p__Proteobacteria; c__Epsilonproteobacteria; o__Campylobacterales; f__Helicobacteraceae; g__; s__
denovo8366	0.91875	0.442273	1	1	1	0	1	k__Bacteria; p__Deferribacteres; c__Deferribacteres; o__Deferribacterales; f__; g__; s__
denovo1338	0.91	0.445352	1	1	0.5	0.333333	0	k__Bacteria; p__Deferribacteres; c__Deferribacteres; o__Deferribacterales; f__; g__; s__
denovo2279	0.91	0.445352	1	1	0.5	0	0.333333	k__Bacteria; p__Deferribacteres; c__Deferribacteres; o__Deferribacterales; f__; g__; s__
denovo5632	0.91	0.445352	1	1	0.5	0	0.333333	k__Bacteria; p__Deferribacteres; c__Deferribacteres; o__Deferribacterales; f__; g__; s__
denovo8009	0.91	0.445352	1	1	0.5	0	0.333333	k__Bacteria; p__Proteobacteria
denovo3935	0.91	0.445352	1	1	0.5	0	0.333333	k__Bacteria; p__Proteobacteria; c__Epsilonproteobacteria; o__Campylobacterales; f__Helicobacteraceae; g__; s__
denovo9722	0.91	0.445352	1	1	0	1	0.333333	k__Bacteria; p__Tenericutes; c__Mollicutes; o__Mycoplasmatales; f__Mycoplasmataceae; g__Candidatus Hepatoplasma; s__
denovo3565	0.869355	0.460021	1	1	0.5	0.666667	1.66667	k__Bacteria; p__Deferribacteres; c__Deferribacteres; o__Deferribacterales; f__; g__; s__
denovo6700	0.862988	0.462375	1	1	2014.5	1145	1520	k__Bacteria; p__Deferribacteres; c__Deferribacteres; o__Deferribacterales; f__; g__; s__
denovo3718	0.835806	0.4726	1	1	8.25	2.33333	1.33333	k__Bacteria; p__Proteobacteria; c__Betaproteobacteria; o__Burkholderiales; f__Oxalobacteraceae; g__Ralstonia; s__
denovo349	0.82	0.47868	1	1	0.5	0	1.33333	k__Bacteria; p__Deferribacteres; c__Deferribacteres; o__Deferribacterales; f__; g__; s__
denovo8490	0.805	0.484543	1	1	0	0.333333	0.666667	k__Bacteria; p__Proteobacteria; c__Alphaproteobacteria; o__Rhodobacterales; f__Rhodobacteraceae
denovo10132	0.785496	0.492305	1	1	0.25	2	2	k__Bacteria; p__Proteobacteria; c__Epsilonproteobacteria; o__Campylobacterales; f__Helicobacteraceae; g__; s__
denovo1987	0.740385	0.510881	1	1	0	2	1.33333	k__Bacteria; p__Proteobacteria; c__Deltaproteobacteria; o__Desulfobacterales; f__Desulfobulbaceae; g__Desulfocapsa; s__
denovo6537	0.7	0.528282	1	1	0.25	0	0	k__Bacteria; p__Bacteroidetes; c__[Saprospirae]; o__[Saprospirales]; f__Chitinophagaceae; g__Sediminibacterium; s__
denovo3757	0.7	0.528282	1	1	0	0.333333	0.333333	k__Bacteria; p__Bacteroidetes; c__Flavobacteriia; o__Flavobacteriales; f__Flavobacteriaceae; g__Polaribacter; s__
denovo4298	0.7	0.528282	1	1	0.25	0	0	k__Bacteria; p__Cyanobacteria; c__ML635J-21; o__; f__; g__; s__
denovo9443	0.7	0.528282	1	1	0.25	0	0	k__Bacteria; p__Cyanobacteria; c__ML635J-21; o__; f__; g__; s__
denovo1560	0.7	0.528282	1	1	0	0.333333	0.333333	k__Bacteria; p__Deferribacteres; c__Deferribacteres; o__Deferribacterales; f__; g__; s__
denovo2189	0.7	0.528282	1	1	0.25	0.666667	0	k__Bacteria; p__Deferribacteres; c__Deferribacteres; o__Deferribacterales; f__; g__; s__
denovo4835	0.7	0.528282	1	1	0	0.333333	0.333333	k__Bacteria; p__Deferribacteres; c__Deferribacteres; o__Deferribacterales; f__; g__; s__
denovo6890	0.7	0.528282	1	1	0.5	0	0.666667	k__Bacteria; p__Deferribacteres; c__Deferribacteres; o__Deferribacterales; f__; g__; s__
denovo7694	0.7	0.528282	1	1	0.5	0	0	k__Bacteria; p__Deferribacteres; c__Deferribacteres; o__Deferribacterales; f__; g__; s__
denovo8577	0.7	0.528282	1	1	0.25	0	0	k__Bacteria; p__Deferribacteres; c__Deferribacteres; o__Deferribacterales; f__; g__; s__
denovo9596	0.7	0.528282	1	1	0	0.333333	0.333333	k__Bacteria; p__Deferribacteres; c__Deferribacteres; o__Deferribacterales; f__; g__; s__
denovo569	0.7	0.528282	1	1	0.25	0	0.666667	k__Bacteria; p__GN02; c__BD1-5; o__; f__; g__; s__
denovo416	0.7	0.528282	1	1	0.25	0	0	k__Bacteria; p__Proteobacteria
denovo1254	0.7	0.528282	1	1	0.5	0	0	k__Bacteria; p__Proteobacteria
denovo3669	0.7	0.528282	1	1	0.75	0	0	k__Bacteria; p__Proteobacteria
denovo5085	0.7	0.528282	1	1	0.25	0	0	k__Bacteria; p__Proteobacteria
denovo7033	0.7	0.528282	1	1	0	0.333333	0.333333	k__Bacteria; p__Proteobacteria
denovo7593	0.7	0.528282	1	1	0.25	0	0	k__Bacteria; p__Proteobacteria
denovo93	0.7	0.528282	1	1	0.25	0	0	k__Bacteria; p__Proteobacteria; c__Alphaproteobacteria
denovo566	0.7	0.528282	1	1	0.75	0	0	k__Bacteria; p__Proteobacteria; c__Alphaproteobacteria
denovo9944	0.7	0.528282	1	1	0.25	0	0	k__Bacteria; p__Proteobacteria; c__Alphaproteobacteria
denovo1215	0.7	0.528282	1	1	0.25	0	0	k__Bacteria; p__Proteobacteria; c__Alphaproteobacteria; o__Rhodobacterales; f__Rhodobacteraceae
denovo2166	0.7	0.528282	1	1	0.25	0	0	k__Bacteria; p__Proteobacteria; c__Alphaproteobacteria; o__Rickettsiales; f__mitochondria
denovo2222	0.7	0.528282	1	1	0.25	0	0	k__Bacteria; p__Proteobacteria; c__Alphaproteobacteria; o__Rickettsiales; f__mitochondria
denovo2831	0.7	0.528282	1	1	3.5	0	0	k__Bacteria; p__Proteobacteria; c__Alphaproteobacteria; o__Rickettsiales; f__mitochondria
denovo3952	0.7	0.528282	1	1	0.25	0	0.666667	k__Bacteria; p__Proteobacteria; c__Alphaproteobacteria; o__Rickettsiales; f__mitochondria
denovo7711	0.7	0.528282	1	1	0.25	0	0	k__Bacteria; p__Proteobacteria; c__Alphaproteobacteria; o__Rickettsiales; f__mitochondria
denovo7767	0.7	0.528282	1	1	0.25	0	0	k__Bacteria; p__Proteobacteria; c__Alphaproteobacteria; o__Rickettsiales; f__mitochondria
denovo8173	0.7	0.528282	1	1	0.5	0	0	k__Bacteria; p__Proteobacteria; c__Alphaproteobacteria; o__Rickettsiales; f__mitochondria
denovo8635	0.7	0.528282	1	1	0.25	0	0	k__Bacteria; p__Proteobacteria; c__Alphaproteobacteria; o__Rickettsiales; f__mitochondria
denovo8806	0.7	0.528282	1	1	0.25	0	0	k__Bacteria; p__Proteobacteria; c__Alphaproteobacteria; o__Rickettsiales; f__mitochondria
denovo9207	0.7	0.528282	1	1	0.25	0	0	k__Bacteria; p__Proteobacteria; c__Alphaproteobacteria; o__Rickettsiales; f__mitochondria
denovo9526	0.7	0.528282	1	1	0.5	1.33333	0	k__Bacteria; p__Proteobacteria; c__Alphaproteobacteria; o__Rickettsiales; f__mitochondria
denovo7854	0.7	0.528282	1	1	0.25	0	0	k__Bacteria; p__Proteobacteria; c__Betaproteobacteria; o__Burkholderiales; f__Burkholderiaceae; g__Burkholderia; s__tuberum
denovo7705	0.7	0.528282	1	1	0.5	0	0	k__Bacteria; p__Proteobacteria; c__Betaproteobacteria; o__Burkholderiales; f__Oxalobacteraceae; g__Ralstonia; s__
denovo2649	0.7	0.528282	1	1	0.75	0	0	k__Bacteria; p__Proteobacteria; c__Epsilonproteobacteria; o__Campylobacterales; f__Campylobacteraceae; g__; s__
denovo2846	0.7	0.528282	1	1	0.25	0	0	k__Bacteria; p__Proteobacteria; c__Epsilonproteobacteria; o__Campylobacterales; f__Helicobacteraceae
denovo2926	0.7	0.528282	1	1	0	0.333333	0.333333	k__Bacteria; p__Proteobacteria; c__Epsilonproteobacteria; o__Campylobacterales; f__Helicobacteraceae
denovo4589	0.7	0.528282	1	1	0.25	0	0	k__Bacteria; p__Proteobacteria; c__Epsilonproteobacteria; o__Campylobacterales; f__Helicobacteraceae
denovo7269	0.7	0.528282	1	1	0.5	0	0	k__Bacteria; p__Proteobacteria; c__Epsilonproteobacteria; o__Campylobacterales; f__Helicobacteraceae
denovo9463	0.7	0.528282	1	1	0.75	0	0	k__Bacteria; p__Proteobacteria; c__Epsilonproteobacteria; o__Campylobacterales; f__Helicobacteraceae
denovo289	0.7	0.528282	1	1	0	0.333333	0.333333	k__Bacteria; p__Proteobacteria; c__Epsilonproteobacteria; o__Campylobacterales; f__Helicobacteraceae; g__; s__
denovo706	0.7	0.528282	1	1	0.25	0	0	k__Bacteria; p__Proteobacteria; c__Epsilonproteobacteria; o__Campylobacterales; f__Helicobacteraceae; g__; s__
denovo3954	0.7	0.528282	1	1	0.25	0	0	k__Bacteria; p__Proteobacteria; c__Epsilonproteobacteria; o__Campylobacterales; f__Helicobacteraceae; g__; s__
denovo5697	0.7	0.528282	1	1	0.25	0	0	k__Bacteria; p__Proteobacteria; c__Epsilonproteobacteria; o__Campylobacterales; f__Helicobacteraceae; g__; s__
denovo1705	0.7	0.528282	1	1	0.25	0	0	k__Bacteria; p__Proteobacteria; c__Epsilonproteobacteria; o__Campylobacterales; f__Helicobacteraceae; g__Sulfurimonas; s__
denovo6028	0.7	0.528282	1	1	0.5	0	0	k__Bacteria; p__Proteobacteria; c__Epsilonproteobacteria; o__Campylobacterales; f__Helicobacteraceae; g__Sulfurimonas; s__
denovo6808	0.7	0.528282	1	1	0.25	0	0	k__Bacteria; p__Proteobacteria; c__Epsilonproteobacteria; o__Campylobacterales; f__Helicobacteraceae; g__Sulfurimonas; s__
denovo6519	0.7	0.528282	1	1	0.25	0.666667	0	k__Bacteria; p__Proteobacteria; c__Epsilonproteobacteria; o__Nautiliales; f__; g__; s__
denovo5232	0.7	0.528282	1	1	0.25	0	0	k__Bacteria; p__Proteobacteria; c__Gammaproteobacteria; o__[Marinicellales]; f__[Marinicellaceae]; g__Marinicella; s__
denovo6534	0.7	0.528282	1	1	0.25	0	0	k__Bacteria; p__Proteobacteria; c__Gammaproteobacteria; o__Pseudomonadales; f__Moraxellaceae; g__Acinetobacter; s__lwoffii
denovo3736	0.7	0.528282	1	1	0.25	0	0	k__Bacteria; p__Proteobacteria; c__Gammaproteobacteria; o__Thiotrichales; f__Thiotrichaceae; g__Cocleimonas; s__
denovo5869	0.7	0.528282	1	1	0.25	0	0	k__Bacteria; p__Proteobacteria; c__Gammaproteobacteria; o__Thiotrichales; f__Thiotrichaceae; g__Cocleimonas; s__
denovo6290	0.7	0.528282	1	1	0.25	0.666667	0	k__Bacteria; p__Tenericutes; c__Mollicutes; o__Mycoplasmatales; f__Mycoplasmataceae; g__Candidatus Hepatoplasma; s__
denovo9574	0.7	0.528282	1	1	0.75	0	0	k__Bacteria; p__Tenericutes; c__Mollicutes; o__Mycoplasmatales; f__Mycoplasmataceae; g__Candidatus Hepatoplasma; s__
denovo10455	0.7	0.528282	1	1	0.25	0.666667	0	k__Bacteria; p__Tenericutes; c__Mollicutes; o__Mycoplasmatales; f__Mycoplasmataceae; g__Candidatus Hepatoplasma; s__
denovo5219	0.671034	0.541234	1	1	0.25	0.333333	1.33333	k__Bacteria; p__Proteobacteria; c__Alphaproteobacteria; o__Rhodobacterales; f__Rhodobacteraceae
denovo4580	0.657555	0.547401	1	1	7.25	1.66667	2.66667	k__Bacteria; p__Cyanobacteria; c__ML635J-21; o__; f__; g__; s__
denovo10067	0.623636	0.563322	1	1	1.5	0.333333	0.333333	k__Bacteria; p__Proteobacteria
denovo186	0.542874	0.603702	1	1	4.5	1.66667	1.33333	k__Bacteria; p__Proteobacteria; c__Alphaproteobacteria; o__Rickettsiales; f__mitochondria
denovo4026	0.542389	0.603955	1	1	4.5	1.33333	5	k__Bacteria; p__Proteobacteria; c__Epsilonproteobacteria; o__Campylobacterales; f__Helicobacteraceae; g__; s__
denovo1650	0.534043	0.60834	1	1	1.25	2	0.333333	k__Bacteria; p__Deferribacteres; c__Deferribacteres; o__Deferribacterales; f__; g__; s__
denovo734	0.532	0.609419	1	1	0.25	0.666667	0.333333	k__Bacteria; p__Deferribacteres; c__Deferribacteres; o__Deferribacterales; f__; g__; s__
denovo9161	0.532	0.609419	1	1	0.25	0.333333	0.666667	k__Bacteria; p__Proteobacteria; c__Epsilonproteobacteria; o__Campylobacterales; f__Helicobacteraceae
denovo7673	0.532	0.609419	1	1	0.25	0.666667	0.333333	k__Bacteria; p__Proteobacteria; c__Epsilonproteobacteria; o__Campylobacterales; f__Helicobacteraceae; g__; s__
denovo8573	0.509091	0.621695	1	1	1	0.333333	0.333333	k__Bacteria; p__Proteobacteria; c__Epsilonproteobacteria; o__Campylobacterales; f__Helicobacteraceae; g__; s__
denovo10218	0.506579	0.62306	1	1	2	0.666667	0	k__Bacteria; p__Tenericutes; c__Mollicutes; o__; f__; g__; s__
denovo7706	0.491559	0.631305	1	1	11.75	17.6667	5.66667	k__Bacteria; p__Tenericutes; c__Mollicutes; o__Entomoplasmatales; f__; g__; s__
denovo5663	0.464045	0.646775	1	1	0.75	0.333333	0	k__Bacteria; p__Bacteroidetes; c__Bacteroidia; o__Bacteroidales; f__; g__; s__
denovo4617	0.464045	0.646775	1	1	0.75	0.333333	0	k__Bacteria; p__Proteobacteria
denovo2066	0.464045	0.646775	1	1	0.75	0.333333	0	k__Bacteria; p__Proteobacteria; c__Alphaproteobacteria; o__Rickettsiales; f__mitochondria
denovo1479	0.452941	0.653156	1	1	0.25	0	0.333333	k__Bacteria; p__Deferribacteres; c__Deferribacteres; o__Deferribacterales; f__; g__; s__
denovo3144	0.452941	0.653156	1	1	0.25	0	0.333333	k__Bacteria; p__Proteobacteria
denovo3242	0.452941	0.653156	1	1	0.25	0	0.333333	k__Bacteria; p__Proteobacteria
denovo3958	0.452941	0.653156	1	1	0.25	0	0.333333	k__Bacteria; p__Proteobacteria
denovo4212	0.452941	0.653156	1	1	0.25	0.333333	0	k__Bacteria; p__Proteobacteria
denovo7630	0.452941	0.653156	1	1	0.25	0	0.333333	k__Bacteria; p__Proteobacteria
denovo9196	0.452941	0.653156	1	1	0.25	0.333333	0	k__Bacteria; p__Proteobacteria; c__Alphaproteobacteria
denovo8272	0.452941	0.653156	1	1	0.25	0.333333	0	k__Bacteria; p__Proteobacteria; c__Alphaproteobacteria; o__Rickettsiales; f__mitochondria
denovo5690	0.452941	0.653156	1	1	0.25	0.333333	0	k__Bacteria; p__Proteobacteria; c__Epsilonproteobacteria; o__Campylobacterales; f__Helicobacteraceae; g__; s__
denovo3435	0.452941	0.653156	1	1	0.25	0.333333	0	k__Bacteria; p__Tenericutes; c__Mollicutes; o__Mycoplasmatales; f__Mycoplasmataceae; g__Candidatus Hepatoplasma; s__
denovo2622	0.413636	0.676405	1	1	0.5	0.333333	0	k__Bacteria; p__Deferribacteres; c__Deferribacteres; o__Deferribacterales; f__; g__; s__
denovo4123	0.413636	0.676405	1	1	0.5	0.333333	0	k__Bacteria; p__Deferribacteres; c__Deferribacteres; o__Deferribacterales; f__; g__; s__
denovo7531	0.413636	0.676405	1	1	0.5	0.333333	0	k__Bacteria; p__Deferribacteres; c__Deferribacteres; o__Deferribacterales; f__; g__; s__
denovo3169	0.413636	0.676405	1	1	0.5	0.333333	0	k__Bacteria; p__Proteobacteria
denovo7235	0.413636	0.676405	1	1	0.5	0.333333	0	k__Bacteria; p__Proteobacteria; c__Alphaproteobacteria
denovo5619	0.397771	0.68609	1	1	6.5	12.3333	20.6667	k__Bacteria; p__Proteobacteria; c__Epsilonproteobacteria; o__Campylobacterales; f__Campylobacteraceae; g__Arcobacter; s__
denovo4909	0.392683	0.689234	1	1	3	1.66667	0.333333	k__Bacteria; p__Proteobacteria; c__Epsilonproteobacteria
denovo1013	0.376923	0.69909	1	1	1	1	0.333333	k__Bacteria; p__Proteobacteria; c__Alphaproteobacteria; o__Rickettsiales; f__mitochondria
denovo5770	0.357143	0.711718	1	1	0.75	0.333333	0.333333	k__Bacteria; p__Cyanobacteria; c__ML635J-21; o__; f__; g__; s__
denovo6502	0.357143	0.711718	1	1	0.75	0.333333	0.333333	k__Bacteria; p__Proteobacteria
denovo10553	0.340322	0.722689	1	1	14	22	32	k__Bacteria; p__Deferribacteres; c__Deferribacteres; o__Deferribacterales; f__; g__; s__
denovo8992	0.303634	0.747382	1	1	12.75	22	12	k__Bacteria; p__Proteobacteria; c__Epsilonproteobacteria; o__Campylobacterales; f__Helicobacteraceae; g__; s__
denovo529	0.275158	0.7673	1	1	16	6	8.66667	k__Bacteria; p__Proteobacteria; c__Epsilonproteobacteria; o__Campylobacterales; f__Helicobacteraceae; g__; s__
denovo627	0.271429	0.769959	1	1	0.25	0.666667	0.333333	k__Bacteria; p__Proteobacteria; c__Epsilonproteobacteria; o__Campylobacterales; f__Helicobacteraceae; g__; s__
denovo6458	0.265517	0.774198	1	1	0.5	1	0.333333	k__Bacteria; p__Proteobacteria; c__Epsilonproteobacteria; o__Campylobacterales; f__Helicobacteraceae; g__; s__
denovo3251	0.2296	0.800609	1	1	1.5	2	0.666667	k__Bacteria; p__Proteobacteria; c__Epsilonproteobacteria; o__Campylobacterales; f__Helicobacteraceae; g__Sulfurimonas; s__
denovo5693	0.212021	0.813957	1	1	12.25	5	8	k__Bacteria; p__Proteobacteria; c__Epsilonproteobacteria; o__Campylobacterales; f__Helicobacteraceae; g__; s__
denovo7973	0.182192	0.83727	1	1	0.75	0.666667	0.333333	k__Bacteria; p__Proteobacteria; c__Gammaproteobacteria
denovo5278	0.17772	0.840839	1	1	1.25	0.666667	0.666667	k__Bacteria; p__Proteobacteria; c__Epsilonproteobacteria; o__Campylobacterales; f__Helicobacteraceae; g__; s__
denovo10526	0.175	0.843019	1	1	1	0.333333	1	k__Bacteria; p__Proteobacteria; c__Epsilonproteobacteria; o__Campylobacterales; f__Helicobacteraceae; g__; s__
denovo8872	0.158065	0.856758	1	1	1	1.66667	1	k__Bacteria; p__Deferribacteres; c__Deferribacteres; o__Deferribacterales; f__; g__; s__
denovo8626	0.148095	0.864982	1	1	2.25	3	1.66667	k__Bacteria; p__Proteobacteria; c__Epsilonproteobacteria; o__Campylobacterales; f__Campylobacteraceae; g__Sulfurospirillum; s__
denovo10556	0.140564	0.87126	1	1	24.5	13.3333	16.3333	k__Bacteria; p__Proteobacteria; c__Epsilonproteobacteria; o__Campylobacterales; f__Helicobacteraceae; g__; s__
denovo8297	0.1	0.906107	1	1	0.5	0.333333	0.333333	k__Bacteria; p__Proteobacteria; c__Alphaproteobacteria
denovo5795	0.0921053	0.913096	1	1	0.5	0.333333	0.666667	k__Bacteria; p__Proteobacteria; c__Epsilonproteobacteria; o__Campylobacterales; f__Helicobacteraceae; g__; s__
denovo10123	0.0556818	0.946255	1	1	1	1	0.666667	k__Bacteria; p__Proteobacteria; c__Epsilonproteobacteria; o__Campylobacterales; f__Helicobacteraceae; g__; s__
denovo3024	0.0538462	0.947966	1	1	0.5	0.666667	0.666667	k__Bacteria; p__Bacteroidetes; c__Flavobacteriia; o__Flavobacteriales; f__Cryomorphaceae; g__Crocinitomix; s__
denovo280	0.0538462	0.947966	1	1	0.5	0.333333	0.333333	k__Bacteria; p__Bacteroidetes; c__Flavobacteriia; o__Flavobacteriales; f__Flavobacteriaceae
denovo1176	0.028	0.972497	1	1	0.25	0.333333	0.333333	k__Bacteria; p__Deferribacteres; c__Deferribacteres; o__Deferribacterales; f__; g__; s__
denovo1206	0.028	0.972497	1	1	0.25	0.333333	0.333333	k__Bacteria; p__Deferribacteres; c__Deferribacteres; o__Deferribacterales; f__; g__; s__
denovo4549	0.028	0.972497	1	1	0.25	0.333333	0.333333	k__Bacteria; p__Deferribacteres; c__Deferribacteres; o__Deferribacterales; f__; g__; s__
denovo5441	0.028	0.972497	1	1	0.25	0.333333	0.333333	k__Bacteria; p__Deferribacteres; c__Deferribacteres; o__Deferribacterales; f__; g__; s__
denovo2637	0.028	0.972497	1	1	0.25	0.333333	0.333333	k__Bacteria; p__Proteobacteria; c__Alphaproteobacteria; o__Rickettsiales; f__mitochondria
denovo4992	0.028	0.972497	1	1	0.25	0.333333	0.333333	k__Bacteria; p__Proteobacteria; c__Deltaproteobacteria; o__Desulfobacterales; f__Desulfobulbaceae
denovo8834	0.028	0.972497	1	1	0.25	0.333333	0.333333	k__Bacteria; p__Proteobacteria; c__Gammaproteobacteria; o__Methylococcales; f__; g__; s__
denovo2010	0.028	0.972497	1	1	0.25	0.333333	0.333333	k__Bacteria; p__Proteobacteria; c__Gammaproteobacteria; o__Thiotrichales; f__Thiotrichaceae; g__Cocleimonas; s__
denovo4957	0.00721649	0.992817	1	1	0.75	0.666667	0.666667	k__Bacteria; p__Proteobacteria; c__Gammaproteobacteria; o__Thiotrichales; f__Thiotrichaceae; g__Cocleimonas; s__
denovo4485	nan	nan	1	nan	0	0	0	k__Bacteria; p__Acidobacteria; c__DA052; o__Ellin6513; f__; g__; s__
denovo8934	nan	nan	1	nan	0	0	0	k__Bacteria; p__Actinobacteria; c__Actinobacteria; o__Actinomycetales; f__Dietziaceae; g__Dietzia; s__
denovo4826	nan	nan	1	nan	0	0	0	k__Bacteria; p__Bacteroidetes
denovo9211	nan	nan	1	nan	0	0	0	k__Bacteria; p__Bacteroidetes
denovo9487	nan	nan	1	nan	0	0	0	k__Bacteria; p__Bacteroidetes
denovo811	nan	nan	1	nan	0	0	0	k__Bacteria; p__Bacteroidetes; c__[Saprospirae]; o__[Saprospirales]; f__Chitinophagaceae; g__; s__
denovo691	nan	nan	1	nan	0	0	0	k__Bacteria; p__Bacteroidetes; c__[Saprospirae]; o__[Saprospirales]; f__Saprospiraceae; g__; s__
denovo7440	nan	nan	1	nan	0	0	0	k__Bacteria; p__Bacteroidetes; c__[Saprospirae]; o__[Saprospirales]; f__Saprospiraceae; g__; s__
denovo8993	nan	nan	1	nan	0	0	0	k__Bacteria; p__Bacteroidetes; c__[Saprospirae]; o__[Saprospirales]; f__Saprospiraceae; g__; s__
denovo633	nan	nan	1	nan	0	0	0	k__Bacteria; p__Bacteroidetes; c__Bacteroidia; o__Bacteroidales; f__; g__; s__
denovo4309	nan	nan	1	nan	0	0	0	k__Bacteria; p__Bacteroidetes; c__Flavobacteriia; o__Flavobacteriales
denovo1449	nan	nan	1	nan	0	0	0	k__Bacteria; p__Bacteroidetes; c__Flavobacteriia; o__Flavobacteriales; f__; g__; s__
denovo5590	nan	nan	1	nan	0	0	0	k__Bacteria; p__Bacteroidetes; c__Flavobacteriia; o__Flavobacteriales; f__; g__; s__
denovo8957	nan	nan	1	nan	0	0	0	k__Bacteria; p__Bacteroidetes; c__Flavobacteriia; o__Flavobacteriales; f__Cryomorphaceae; g__; s__
denovo179	nan	nan	1	nan	0	0	0	k__Bacteria; p__Bacteroidetes; c__Flavobacteriia; o__Flavobacteriales; f__Flavobacteriaceae
denovo5640	nan	nan	1	nan	0	0	0	k__Bacteria; p__Bacteroidetes; c__Flavobacteriia; o__Flavobacteriales; f__Flavobacteriaceae
denovo9615	nan	nan	1	nan	0	0	0	k__Bacteria; p__Bacteroidetes; c__Flavobacteriia; o__Flavobacteriales; f__Flavobacteriaceae
denovo2612	nan	nan	1	nan	0	0	0	k__Bacteria; p__Bacteroidetes; c__Flavobacteriia; o__Flavobacteriales; f__Flavobacteriaceae; g__Lutimonas; s__
denovo5463	nan	nan	1	nan	0	0	0	k__Bacteria; p__Chlorobi; c__Ignavibacteria; o__Ignavibacteriales; f__lheB3-7; g__; s__
denovo2471	nan	nan	1	nan	0	0	0	k__Bacteria; p__Cyanobacteria; c__Chloroplast; o__Streptophyta; f__; g__; s__
denovo6191	nan	nan	1	nan	0	0	0	k__Bacteria; p__Cyanobacteria; c__Chloroplast; o__Streptophyta; f__; g__; s__
denovo80	nan	nan	1	nan	0	0	0	k__Bacteria; p__Deferribacteres; c__Deferribacteres; o__Deferribacterales; f__; g__; s__
denovo139	nan	nan	1	nan	0	0	0	k__Bacteria; p__Deferribacteres; c__Deferribacteres; o__Deferribacterales; f__; g__; s__
denovo1052	nan	nan	1	nan	0	0	0	k__Bacteria; p__Deferribacteres; c__Deferribacteres; o__Deferribacterales; f__; g__; s__
denovo2196	nan	nan	1	nan	0	0	0	k__Bacteria; p__Deferribacteres; c__Deferribacteres; o__Deferribacterales; f__; g__; s__
denovo2494	nan	nan	1	nan	0	0	0	k__Bacteria; p__Deferribacteres; c__Deferribacteres; o__Deferribacterales; f__; g__; s__
denovo3268	nan	nan	1	nan	0	0	0	k__Bacteria; p__Deferribacteres; c__Deferribacteres; o__Deferribacterales; f__; g__; s__
denovo4373	nan	nan	1	nan	0	0	0	k__Bacteria; p__Deferribacteres; c__Deferribacteres; o__Deferribacterales; f__; g__; s__
denovo5677	nan	nan	1	nan	0	0	0	k__Bacteria; p__Deferribacteres; c__Deferribacteres; o__Deferribacterales; f__; g__; s__
denovo6448	nan	nan	1	nan	0	0	0	k__Bacteria; p__Deferribacteres; c__Deferribacteres; o__Deferribacterales; f__; g__; s__
denovo10093	nan	nan	1	nan	0	0	0	k__Bacteria; p__Deferribacteres; c__Deferribacteres; o__Deferribacterales; f__; g__; s__
denovo1412	nan	nan	1	nan	0	0	0	k__Bacteria; p__Firmicutes; c__Clostridia; o__Clostridiales; f__Lachnospiraceae; g__Clostridium; s__colinum
denovo1759	nan	nan	1	nan	0	0	0	k__Bacteria; p__Firmicutes; c__Clostridia; o__Clostridiales; f__Lachnospiraceae; g__Clostridium; s__colinum
denovo3057	nan	nan	1	nan	0	0	0	k__Bacteria; p__Firmicutes; c__Clostridia; o__Clostridiales; f__Lachnospiraceae; g__Clostridium; s__colinum
denovo4204	nan	nan	1	nan	0	0	0	k__Bacteria; p__Firmicutes; c__Clostridia; o__Clostridiales; f__Lachnospiraceae; g__Clostridium; s__colinum
denovo5691	nan	nan	1	nan	0	0	0	k__Bacteria; p__Firmicutes; c__Clostridia; o__Clostridiales; f__Lachnospiraceae; g__Clostridium; s__colinum
denovo5857	nan	nan	1	nan	0	0	0	k__Bacteria; p__Firmicutes; c__Clostridia; o__Clostridiales; f__Lachnospiraceae; g__Clostridium; s__colinum
denovo6454	nan	nan	1	nan	0	0	0	k__Bacteria; p__Firmicutes; c__Clostridia; o__Clostridiales; f__Lachnospiraceae; g__Clostridium; s__colinum
denovo6683	nan	nan	1	nan	0	0	0	k__Bacteria; p__Firmicutes; c__Clostridia; o__Clostridiales; f__Lachnospiraceae; g__Clostridium; s__colinum
denovo7464	nan	nan	1	nan	0	0	0	k__Bacteria; p__Firmicutes; c__Clostridia; o__Clostridiales; f__Lachnospiraceae; g__Clostridium; s__colinum
denovo7520	nan	nan	1	nan	0	0	0	k__Bacteria; p__Firmicutes; c__Clostridia; o__Clostridiales; f__Lachnospiraceae; g__Clostridium; s__colinum
denovo8468	nan	nan	1	nan	0	0	0	k__Bacteria; p__Firmicutes; c__Clostridia; o__Clostridiales; f__Lachnospiraceae; g__Clostridium; s__colinum
denovo8541	nan	nan	1	nan	0	0	0	k__Bacteria; p__Firmicutes; c__Clostridia; o__Clostridiales; f__Lachnospiraceae; g__Clostridium; s__colinum
denovo7759	nan	nan	1	nan	0	0	0	k__Bacteria; p__GN02; c__; o__; f__; g__; s__
denovo1374	nan	nan	1	nan	0	0	0	k__Bacteria; p__GN02; c__BD1-5; o__; f__; g__; s__
denovo2101	nan	nan	1	nan	0	0	0	k__Bacteria; p__GN02; c__BD1-5; o__; f__; g__; s__
denovo4433	nan	nan	1	nan	0	0	0	k__Bacteria; p__GN02; c__BD1-5; o__; f__; g__; s__
denovo9704	nan	nan	1	nan	0	0	0	k__Bacteria; p__GN02; c__BD1-5; o__; f__; g__; s__
denovo9752	nan	nan	1	nan	0	0	0	k__Bacteria; p__GN02; c__BD1-5; o__; f__; g__; s__
denovo10120	nan	nan	1	nan	0	0	0	k__Bacteria; p__GN02; c__BD1-5; o__; f__; g__; s__
denovo2386	nan	nan	1	nan	0	0	0	k__Bacteria; p__GN02; c__IIB17; o__; f__; g__; s__
denovo3225	nan	nan	1	nan	0	0	0	k__Bacteria; p__GN02; c__IIB17; o__; f__; g__; s__
denovo8738	nan	nan	1	nan	0	0	0	k__Bacteria; p__GN02; c__IIB17; o__; f__; g__; s__
denovo10484	nan	nan	1	nan	0	0	0	k__Bacteria; p__OD1; c__; o__; f__; g__; s__
denovo141	nan	nan	1	nan	0	0	0	k__Bacteria; p__Proteobacteria
denovo626	nan	nan	1	nan	0	0	0	k__Bacteria; p__Proteobacteria
denovo1892	nan	nan	1	nan	0	0	0	k__Bacteria; p__Proteobacteria
denovo3008	nan	nan	1	nan	0	0	0	k__Bacteria; p__Proteobacteria
denovo3219	nan	nan	1	nan	0	0	0	k__Bacteria; p__Proteobacteria
denovo3933	nan	nan	1	nan	0	0	0	k__Bacteria; p__Proteobacteria
denovo5104	nan	nan	1	nan	0	0	0	k__Bacteria; p__Proteobacteria
denovo5459	nan	nan	1	nan	0	0	0	k__Bacteria; p__Proteobacteria
denovo5646	nan	nan	1	nan	0	0	0	k__Bacteria; p__Proteobacteria
denovo6526	nan	nan	1	nan	0	0	0	k__Bacteria; p__Proteobacteria
denovo6696	nan	nan	1	nan	0	0	0	k__Bacteria; p__Proteobacteria
denovo7099	nan	nan	1	nan	0	0	0	k__Bacteria; p__Proteobacteria
denovo7684	nan	nan	1	nan	0	0	0	k__Bacteria; p__Proteobacteria
denovo8013	nan	nan	1	nan	0	0	0	k__Bacteria; p__Proteobacteria
denovo8030	nan	nan	1	nan	0	0	0	k__Bacteria; p__Proteobacteria
denovo8227	nan	nan	1	nan	0	0	0	k__Bacteria; p__Proteobacteria
denovo8465	nan	nan	1	nan	0	0	0	k__Bacteria; p__Proteobacteria
denovo8922	nan	nan	1	nan	0	0	0	k__Bacteria; p__Proteobacteria
denovo8965	nan	nan	1	nan	0	0	0	k__Bacteria; p__Proteobacteria
denovo9017	nan	nan	1	nan	0	0	0	k__Bacteria; p__Proteobacteria
denovo9768	nan	nan	1	nan	0	0	0	k__Bacteria; p__Proteobacteria
denovo10454	nan	nan	1	nan	0	0	0	k__Bacteria; p__Proteobacteria
denovo268	nan	nan	1	nan	0	0	0	k__Bacteria; p__Proteobacteria; c__Alphaproteobacteria
denovo5739	nan	nan	1	nan	0	0	0	k__Bacteria; p__Proteobacteria; c__Alphaproteobacteria; o__Caulobacterales; f__Caulobacteraceae; g__; s__
denovo4042	nan	nan	1	nan	0	0	0	k__Bacteria; p__Proteobacteria; c__Alphaproteobacteria; o__Caulobacterales; f__Caulobacteraceae; g__Caulobacter; s__
denovo4174	nan	nan	1	nan	0	0	0	k__Bacteria; p__Proteobacteria; c__Alphaproteobacteria; o__Rhizobiales; f__Phyllobacteriaceae; g__Aminobacter; s__
denovo6018	nan	nan	1	nan	0	0	0	k__Bacteria; p__Proteobacteria; c__Alphaproteobacteria; o__Rhizobiales; f__Phyllobacteriaceae; g__Mesorhizobium
denovo6781	nan	nan	1	nan	0	0	0	k__Bacteria; p__Proteobacteria; c__Alphaproteobacteria; o__Rhizobiales; f__Phyllobacteriaceae; g__Mesorhizobium
denovo3137	nan	nan	1	nan	0	0	0	k__Bacteria; p__Proteobacteria; c__Alphaproteobacteria; o__Rhizobiales; f__Phyllobacteriaceae; g__Phyllobacterium; s__
denovo5453	nan	nan	1	nan	0	0	0	k__Bacteria; p__Proteobacteria; c__Alphaproteobacteria; o__Rhodobacterales; f__Rhodobacteraceae
denovo1943	nan	nan	1	nan	0	0	0	k__Bacteria; p__Proteobacteria; c__Alphaproteobacteria; o__Rhodobacterales; f__Rhodobacteraceae; g__Octadecabacter; s__
denovo7881	nan	nan	1	nan	0	0	0	k__Bacteria; p__Proteobacteria; c__Alphaproteobacteria; o__Rhodospirillales; f__Acetobacteraceae; g__Acidocella; s__
denovo239	nan	nan	1	nan	0	0	0	k__Bacteria; p__Proteobacteria; c__Alphaproteobacteria; o__Rickettsiales; f__mitochondria
denovo717	nan	nan	1	nan	0	0	0	k__Bacteria; p__Proteobacteria; c__Alphaproteobacteria; o__Rickettsiales; f__mitochondria
denovo1770	nan	nan	1	nan	0	0	0	k__Bacteria; p__Proteobacteria; c__Alphaproteobacteria; o__Rickettsiales; f__mitochondria
denovo2900	nan	nan	1	nan	0	0	0	k__Bacteria; p__Proteobacteria; c__Alphaproteobacteria; o__Rickettsiales; f__mitochondria
denovo3501	nan	nan	1	nan	0	0	0	k__Bacteria; p__Proteobacteria; c__Alphaproteobacteria; o__Rickettsiales; f__mitochondria
denovo3782	nan	nan	1	nan	0	0	0	k__Bacteria; p__Proteobacteria; c__Alphaproteobacteria; o__Rickettsiales; f__mitochondria
denovo4038	nan	nan	1	nan	0	0	0	k__Bacteria; p__Proteobacteria; c__Alphaproteobacteria; o__Rickettsiales; f__mitochondria
denovo4482	nan	nan	1	nan	0	0	0	k__Bacteria; p__Proteobacteria; c__Alphaproteobacteria; o__Rickettsiales; f__mitochondria
denovo4904	nan	nan	1	nan	0	0	0	k__Bacteria; p__Proteobacteria; c__Alphaproteobacteria; o__Rickettsiales; f__mitochondria
denovo6934	nan	nan	1	nan	0	0	0	k__Bacteria; p__Proteobacteria; c__Alphaproteobacteria; o__Rickettsiales; f__mitochondria
denovo6951	nan	nan	1	nan	0	0	0	k__Bacteria; p__Proteobacteria; c__Alphaproteobacteria; o__Rickettsiales; f__mitochondria
denovo7278	nan	nan	1	nan	0	0	0	k__Bacteria; p__Proteobacteria; c__Alphaproteobacteria; o__Rickettsiales; f__mitochondria
denovo7764	nan	nan	1	nan	0	0	0	k__Bacteria; p__Proteobacteria; c__Alphaproteobacteria; o__Rickettsiales; f__mitochondria
denovo7925	nan	nan	1	nan	0	0	0	k__Bacteria; p__Proteobacteria; c__Alphaproteobacteria; o__Rickettsiales; f__mitochondria
denovo8181	nan	nan	1	nan	0	0	0	k__Bacteria; p__Proteobacteria; c__Alphaproteobacteria; o__Rickettsiales; f__mitochondria
denovo8233	nan	nan	1	nan	0	0	0	k__Bacteria; p__Proteobacteria; c__Alphaproteobacteria; o__Rickettsiales; f__mitochondria
denovo8954	nan	nan	1	nan	0	0	0	k__Bacteria; p__Proteobacteria; c__Alphaproteobacteria; o__Rickettsiales; f__mitochondria
denovo9116	nan	nan	1	nan	0	0	0	k__Bacteria; p__Proteobacteria; c__Alphaproteobacteria; o__Rickettsiales; f__mitochondria
denovo9544	nan	nan	1	nan	0	0	0	k__Bacteria; p__Proteobacteria; c__Alphaproteobacteria; o__Rickettsiales; f__mitochondria
denovo9568	nan	nan	1	nan	0	0	0	k__Bacteria; p__Proteobacteria; c__Alphaproteobacteria; o__Rickettsiales; f__mitochondria
denovo6438	nan	nan	1	nan	0	0	0	k__Bacteria; p__Proteobacteria; c__Betaproteobacteria; o__Burkholderiales; f__Burkholderiaceae; g__Burkholderia
denovo5629	nan	nan	1	nan	0	0	0	k__Bacteria; p__Proteobacteria; c__Betaproteobacteria; o__Burkholderiales; f__Burkholderiaceae; g__Burkholderia; s__
denovo1938	nan	nan	1	nan	0	0	0	k__Bacteria; p__Proteobacteria; c__Betaproteobacteria; o__Thiobacterales; f__; g__; s__
denovo6785	nan	nan	1	nan	0	0	0	k__Bacteria; p__Proteobacteria; c__Deltaproteobacteria; o__Desulfobacterales; f__Desulfobulbaceae
denovo8144	nan	nan	1	nan	0	0	0	k__Bacteria; p__Proteobacteria; c__Deltaproteobacteria; o__Desulfobacterales; f__Desulfobulbaceae
denovo8482	nan	nan	1	nan	0	0	0	k__Bacteria; p__Proteobacteria; c__Deltaproteobacteria; o__Desulfobacterales; f__Desulfobulbaceae
denovo2908	nan	nan	1	nan	0	0	0	k__Bacteria; p__Proteobacteria; c__Deltaproteobacteria; o__Desulfobacterales; f__Desulfobulbaceae; g__Desulfobulbus; s__rhabdoformis
denovo1871	nan	nan	1	nan	0	0	0	k__Bacteria; p__Proteobacteria; c__Deltaproteobacteria; o__Desulfobacterales; f__Desulfobulbaceae; g__Desulfocapsa; s__
denovo4946	nan	nan	1	nan	0	0	0	k__Bacteria; p__Proteobacteria; c__Deltaproteobacteria; o__Desulfobacterales; f__Desulfobulbaceae; g__Desulfocapsa; s__
denovo5548	nan	nan	1	nan	0	0	0	k__Bacteria; p__Proteobacteria; c__Deltaproteobacteria; o__Desulfobacterales; f__Desulfobulbaceae; g__Desulfocapsa; s__
denovo5597	nan	nan	1	nan	0	0	0	k__Bacteria; p__Proteobacteria; c__Deltaproteobacteria; o__Desulfobacterales; f__Desulfobulbaceae; g__Desulfocapsa; s__
denovo6435	nan	nan	1	nan	0	0	0	k__Bacteria; p__Proteobacteria; c__Deltaproteobacteria; o__Desulfobacterales; f__Desulfobulbaceae; g__Desulfocapsa; s__
denovo5467	nan	nan	1	nan	0	0	0	k__Bacteria; p__Proteobacteria; c__Deltaproteobacteria; o__Myxococcales; f__OM27; g__; s__
denovo6682	nan	nan	1	nan	0	0	0	k__Bacteria; p__Proteobacteria; c__Epsilonproteobacteria
denovo6831	nan	nan	1	nan	0	0	0	k__Bacteria; p__Proteobacteria; c__Epsilonproteobacteria
denovo6987	nan	nan	1	nan	0	0	0	k__Bacteria; p__Proteobacteria; c__Epsilonproteobacteria; o__Campylobacterales
denovo1825	nan	nan	1	nan	0	0	0	k__Bacteria; p__Proteobacteria; c__Epsilonproteobacteria; o__Campylobacterales; f__Campylobacteraceae; g__; s__
denovo4141	nan	nan	1	nan	0	0	0	k__Bacteria; p__Proteobacteria; c__Epsilonproteobacteria; o__Campylobacterales; f__Campylobacteraceae; g__; s__
denovo9858	nan	nan	1	nan	0	0	0	k__Bacteria; p__Proteobacteria; c__Epsilonproteobacteria; o__Campylobacterales; f__Campylobacteraceae; g__; s__
denovo7322	nan	nan	1	nan	0	0	0	k__Bacteria; p__Proteobacteria; c__Epsilonproteobacteria; o__Campylobacterales; f__Campylobacteraceae; g__Arcobacter; s__
denovo9094	nan	nan	1	nan	0	0	0	k__Bacteria; p__Proteobacteria; c__Epsilonproteobacteria; o__Campylobacterales; f__Campylobacteraceae; g__Arcobacter; s__
denovo1967	nan	nan	1	nan	0	0	0	k__Bacteria; p__Proteobacteria; c__Epsilonproteobacteria; o__Campylobacterales; f__Campylobacteraceae; g__Sulfurospirillum; s__
denovo4261	nan	nan	1	nan	0	0	0	k__Bacteria; p__Proteobacteria; c__Epsilonproteobacteria; o__Campylobacterales; f__Campylobacteraceae; g__Sulfurospirillum; s__
denovo197	nan	nan	1	nan	0	0	0	k__Bacteria; p__Proteobacteria; c__Epsilonproteobacteria; o__Campylobacterales; f__Helicobacteraceae
denovo464	nan	nan	1	nan	0	0	0	k__Bacteria; p__Proteobacteria; c__Epsilonproteobacteria; o__Campylobacterales; f__Helicobacteraceae
denovo475	nan	nan	1	nan	0	0	0	k__Bacteria; p__Proteobacteria; c__Epsilonproteobacteria; o__Campylobacterales; f__Helicobacteraceae
denovo598	nan	nan	1	nan	0	0	0	k__Bacteria; p__Proteobacteria; c__Epsilonproteobacteria; o__Campylobacterales; f__Helicobacteraceae
denovo1315	nan	nan	1	nan	0	0	0	k__Bacteria; p__Proteobacteria; c__Epsilonproteobacteria; o__Campylobacterales; f__Helicobacteraceae
denovo1691	nan	nan	1	nan	0	0	0	k__Bacteria; p__Proteobacteria; c__Epsilonproteobacteria; o__Campylobacterales; f__Helicobacteraceae
denovo1844	nan	nan	1	nan	0	0	0	k__Bacteria; p__Proteobacteria; c__Epsilonproteobacteria; o__Campylobacterales; f__Helicobacteraceae
denovo1953	nan	nan	1	nan	0	0	0	k__Bacteria; p__Proteobacteria; c__Epsilonproteobacteria; o__Campylobacterales; f__Helicobacteraceae
denovo1973	nan	nan	1	nan	0	0	0	k__Bacteria; p__Proteobacteria; c__Epsilonproteobacteria; o__Campylobacterales; f__Helicobacteraceae
denovo2031	nan	nan	1	nan	0	0	0	k__Bacteria; p__Proteobacteria; c__Epsilonproteobacteria; o__Campylobacterales; f__Helicobacteraceae
denovo2170	nan	nan	1	nan	0	0	0	k__Bacteria; p__Proteobacteria; c__Epsilonproteobacteria; o__Campylobacterales; f__Helicobacteraceae
denovo2418	nan	nan	1	nan	0	0	0	k__Bacteria; p__Proteobacteria; c__Epsilonproteobacteria; o__Campylobacterales; f__Helicobacteraceae
denovo2504	nan	nan	1	nan	0	0	0	k__Bacteria; p__Proteobacteria; c__Epsilonproteobacteria; o__Campylobacterales; f__Helicobacteraceae
denovo2723	nan	nan	1	nan	0	0	0	k__Bacteria; p__Proteobacteria; c__Epsilonproteobacteria; o__Campylobacterales; f__Helicobacteraceae
denovo3096	nan	nan	1	nan	0	0	0	k__Bacteria; p__Proteobacteria; c__Epsilonproteobacteria; o__Campylobacterales; f__Helicobacteraceae
denovo3308	nan	nan	1	nan	0	0	0	k__Bacteria; p__Proteobacteria; c__Epsilonproteobacteria; o__Campylobacterales; f__Helicobacteraceae
denovo3374	nan	nan	1	nan	0	0	0	k__Bacteria; p__Proteobacteria; c__Epsilonproteobacteria; o__Campylobacterales; f__Helicobacteraceae
denovo3431	nan	nan	1	nan	0	0	0	k__Bacteria; p__Proteobacteria; c__Epsilonproteobacteria; o__Campylobacterales; f__Helicobacteraceae
denovo3637	nan	nan	1	nan	0	0	0	k__Bacteria; p__Proteobacteria; c__Epsilonproteobacteria; o__Campylobacterales; f__Helicobacteraceae
denovo3660	nan	nan	1	nan	0	0	0	k__Bacteria; p__Proteobacteria; c__Epsilonproteobacteria; o__Campylobacterales; f__Helicobacteraceae
denovo3700	nan	nan	1	nan	0	0	0	k__Bacteria; p__Proteobacteria; c__Epsilonproteobacteria; o__Campylobacterales; f__Helicobacteraceae
denovo3717	nan	nan	1	nan	0	0	0	k__Bacteria; p__Proteobacteria; c__Epsilonproteobacteria; o__Campylobacterales; f__Helicobacteraceae
denovo3947	nan	nan	1	nan	0	0	0	k__Bacteria; p__Proteobacteria; c__Epsilonproteobacteria; o__Campylobacterales; f__Helicobacteraceae
denovo4103	nan	nan	1	nan	0	0	0	k__Bacteria; p__Proteobacteria; c__Epsilonproteobacteria; o__Campylobacterales; f__Helicobacteraceae
denovo4147	nan	nan	1	nan	0	0	0	k__Bacteria; p__Proteobacteria; c__Epsilonproteobacteria; o__Campylobacterales; f__Helicobacteraceae
denovo4562	nan	nan	1	nan	0	0	0	k__Bacteria; p__Proteobacteria; c__Epsilonproteobacteria; o__Campylobacterales; f__Helicobacteraceae
denovo4684	nan	nan	1	nan	0	0	0	k__Bacteria; p__Proteobacteria; c__Epsilonproteobacteria; o__Campylobacterales; f__Helicobacteraceae
denovo5462	nan	nan	1	nan	0	0	0	k__Bacteria; p__Proteobacteria; c__Epsilonproteobacteria; o__Campylobacterales; f__Helicobacteraceae
denovo5519	nan	nan	1	nan	0	0	0	k__Bacteria; p__Proteobacteria; c__Epsilonproteobacteria; o__Campylobacterales; f__Helicobacteraceae
denovo5825	nan	nan	1	nan	0	0	0	k__Bacteria; p__Proteobacteria; c__Epsilonproteobacteria; o__Campylobacterales; f__Helicobacteraceae
denovo5890	nan	nan	1	nan	0	0	0	k__Bacteria; p__Proteobacteria; c__Epsilonproteobacteria; o__Campylobacterales; f__Helicobacteraceae
denovo6059	nan	nan	1	nan	0	0	0	k__Bacteria; p__Proteobacteria; c__Epsilonproteobacteria; o__Campylobacterales; f__Helicobacteraceae
denovo6062	nan	nan	1	nan	0	0	0	k__Bacteria; p__Proteobacteria; c__Epsilonproteobacteria; o__Campylobacterales; f__Helicobacteraceae
denovo6257	nan	nan	1	nan	0	0	0	k__Bacteria; p__Proteobacteria; c__Epsilonproteobacteria; o__Campylobacterales; f__Helicobacteraceae
denovo6354	nan	nan	1	nan	0	0	0	k__Bacteria; p__Proteobacteria; c__Epsilonproteobacteria; o__Campylobacterales; f__Helicobacteraceae
denovo6410	nan	nan	1	nan	0	0	0	k__Bacteria; p__Proteobacteria; c__Epsilonproteobacteria; o__Campylobacterales; f__Helicobacteraceae
denovo6493	nan	nan	1	nan	0	0	0	k__Bacteria; p__Proteobacteria; c__Epsilonproteobacteria; o__Campylobacterales; f__Helicobacteraceae
denovo6601	nan	nan	1	nan	0	0	0	k__Bacteria; p__Proteobacteria; c__Epsilonproteobacteria; o__Campylobacterales; f__Helicobacteraceae
denovo6628	nan	nan	1	nan	0	0	0	k__Bacteria; p__Proteobacteria; c__Epsilonproteobacteria; o__Campylobacterales; f__Helicobacteraceae
denovo7533	nan	nan	1	nan	0	0	0	k__Bacteria; p__Proteobacteria; c__Epsilonproteobacteria; o__Campylobacterales; f__Helicobacteraceae
denovo7651	nan	nan	1	nan	0	0	0	k__Bacteria; p__Proteobacteria; c__Epsilonproteobacteria; o__Campylobacterales; f__Helicobacteraceae
denovo7750	nan	nan	1	nan	0	0	0	k__Bacteria; p__Proteobacteria; c__Epsilonproteobacteria; o__Campylobacterales; f__Helicobacteraceae
denovo7922	nan	nan	1	nan	0	0	0	k__Bacteria; p__Proteobacteria; c__Epsilonproteobacteria; o__Campylobacterales; f__Helicobacteraceae
denovo7949	nan	nan	1	nan	0	0	0	k__Bacteria; p__Proteobacteria; c__Epsilonproteobacteria; o__Campylobacterales; f__Helicobacteraceae
denovo8107	nan	nan	1	nan	0	0	0	k__Bacteria; p__Proteobacteria; c__Epsilonproteobacteria; o__Campylobacterales; f__Helicobacteraceae
denovo8416	nan	nan	1	nan	0	0	0	k__Bacteria; p__Proteobacteria; c__Epsilonproteobacteria; o__Campylobacterales; f__Helicobacteraceae
denovo8811	nan	nan	1	nan	0	0	0	k__Bacteria; p__Proteobacteria; c__Epsilonproteobacteria; o__Campylobacterales; f__Helicobacteraceae
denovo9913	nan	nan	1	nan	0	0	0	k__Bacteria; p__Proteobacteria; c__Epsilonproteobacteria; o__Campylobacterales; f__Helicobacteraceae
denovo10112	nan	nan	1	nan	0	0	0	k__Bacteria; p__Proteobacteria; c__Epsilonproteobacteria; o__Campylobacterales; f__Helicobacteraceae
denovo10154	nan	nan	1	nan	0	0	0	k__Bacteria; p__Proteobacteria; c__Epsilonproteobacteria; o__Campylobacterales; f__Helicobacteraceae
denovo10169	nan	nan	1	nan	0	0	0	k__Bacteria; p__Proteobacteria; c__Epsilonproteobacteria; o__Campylobacterales; f__Helicobacteraceae
denovo10219	nan	nan	1	nan	0	0	0	k__Bacteria; p__Proteobacteria; c__Epsilonproteobacteria; o__Campylobacterales; f__Helicobacteraceae
denovo10404	nan	nan	1	nan	0	0	0	k__Bacteria; p__Proteobacteria; c__Epsilonproteobacteria; o__Campylobacterales; f__Helicobacteraceae
denovo109	nan	nan	1	nan	0	0	0	k__Bacteria; p__Proteobacteria; c__Epsilonproteobacteria; o__Campylobacterales; f__Helicobacteraceae; g__; s__
denovo303	nan	nan	1	nan	0	0	0	k__Bacteria; p__Proteobacteria; c__Epsilonproteobacteria; o__Campylobacterales; f__Helicobacteraceae; g__; s__
denovo391	nan	nan	1	nan	0	0	0	k__Bacteria; p__Proteobacteria; c__Epsilonproteobacteria; o__Campylobacterales; f__Helicobacteraceae; g__; s__
denovo432	nan	nan	1	nan	0	0	0	k__Bacteria; p__Proteobacteria; c__Epsilonproteobacteria; o__Campylobacterales; f__Helicobacteraceae; g__; s__
denovo453	nan	nan	1	nan	0	0	0	k__Bacteria; p__Proteobacteria; c__Epsilonproteobacteria; o__Campylobacterales; f__Helicobacteraceae; g__; s__
denovo532	nan	nan	1	nan	0	0	0	k__Bacteria; p__Proteobacteria; c__Epsilonproteobacteria; o__Campylobacterales; f__Helicobacteraceae; g__; s__
denovo652	nan	nan	1	nan	0	0	0	k__Bacteria; p__Proteobacteria; c__Epsilonproteobacteria; o__Campylobacterales; f__Helicobacteraceae; g__; s__
denovo1014	nan	nan	1	nan	0	0	0	k__Bacteria; p__Proteobacteria; c__Epsilonproteobacteria; o__Campylobacterales; f__Helicobacteraceae; g__; s__
denovo1261	nan	nan	1	nan	0	0	0	k__Bacteria; p__Proteobacteria; c__Epsilonproteobacteria; o__Campylobacterales; f__Helicobacteraceae; g__; s__
denovo1393	nan	nan	1	nan	0	0	0	k__Bacteria; p__Proteobacteria; c__Epsilonproteobacteria; o__Campylobacterales; f__Helicobacteraceae; g__; s__
denovo1443	nan	nan	1	nan	0	0	0	k__Bacteria; p__Proteobacteria; c__Epsilonproteobacteria; o__Campylobacterales; f__Helicobacteraceae; g__; s__
denovo1463	nan	nan	1	nan	0	0	0	k__Bacteria; p__Proteobacteria; c__Epsilonproteobacteria; o__Campylobacterales; f__Helicobacteraceae; g__; s__
denovo1556	nan	nan	1	nan	0	0	0	k__Bacteria; p__Proteobacteria; c__Epsilonproteobacteria; o__Campylobacterales; f__Helicobacteraceae; g__; s__
denovo1776	nan	nan	1	nan	0	0	0	k__Bacteria; p__Proteobacteria; c__Epsilonproteobacteria; o__Campylobacterales; f__Helicobacteraceae; g__; s__
denovo1954	nan	nan	1	nan	0	0	0	k__Bacteria; p__Proteobacteria; c__Epsilonproteobacteria; o__Campylobacterales; f__Helicobacteraceae; g__; s__
denovo2500	nan	nan	1	nan	0	0	0	k__Bacteria; p__Proteobacteria; c__Epsilonproteobacteria; o__Campylobacterales; f__Helicobacteraceae; g__; s__
denovo2608	nan	nan	1	nan	0	0	0	k__Bacteria; p__Proteobacteria; c__Epsilonproteobacteria; o__Campylobacterales; f__Helicobacteraceae; g__; s__
denovo2783	nan	nan	1	nan	0	0	0	k__Bacteria; p__Proteobacteria; c__Epsilonproteobacteria; o__Campylobacterales; f__Helicobacteraceae; g__; s__
denovo2798	nan	nan	1	nan	0	0	0	k__Bacteria; p__Proteobacteria; c__Epsilonproteobacteria; o__Campylobacterales; f__Helicobacteraceae; g__; s__
denovo2890	nan	nan	1	nan	0	0	0	k__Bacteria; p__Proteobacteria; c__Epsilonproteobacteria; o__Campylobacterales; f__Helicobacteraceae; g__; s__
denovo3081	nan	nan	1	nan	0	0	0	k__Bacteria; p__Proteobacteria; c__Epsilonproteobacteria; o__Campylobacterales; f__Helicobacteraceae; g__; s__
denovo3133	nan	nan	1	nan	0	0	0	k__Bacteria; p__Proteobacteria; c__Epsilonproteobacteria; o__Campylobacterales; f__Helicobacteraceae; g__; s__
denovo3168	nan	nan	1	nan	0	0	0	k__Bacteria; p__Proteobacteria; c__Epsilonproteobacteria; o__Campylobacterales; f__Helicobacteraceae; g__; s__
denovo3195	nan	nan	1	nan	0	0	0	k__Bacteria; p__Proteobacteria; c__Epsilonproteobacteria; o__Campylobacterales; f__Helicobacteraceae; g__; s__
denovo3517	nan	nan	1	nan	0	0	0	k__Bacteria; p__Proteobacteria; c__Epsilonproteobacteria; o__Campylobacterales; f__Helicobacteraceae; g__; s__
denovo3616	nan	nan	1	nan	0	0	0	k__Bacteria; p__Proteobacteria; c__Epsilonproteobacteria; o__Campylobacterales; f__Helicobacteraceae; g__; s__
denovo3698	nan	nan	1	nan	0	0	0	k__Bacteria; p__Proteobacteria; c__Epsilonproteobacteria; o__Campylobacterales; f__Helicobacteraceae; g__; s__
denovo3712	nan	nan	1	nan	0	0	0	k__Bacteria; p__Proteobacteria; c__Epsilonproteobacteria; o__Campylobacterales; f__Helicobacteraceae; g__; s__
denovo3749	nan	nan	1	nan	0	0	0	k__Bacteria; p__Proteobacteria; c__Epsilonproteobacteria; o__Campylobacterales; f__Helicobacteraceae; g__; s__
denovo4093	nan	nan	1	nan	0	0	0	k__Bacteria; p__Proteobacteria; c__Epsilonproteobacteria; o__Campylobacterales; f__Helicobacteraceae; g__; s__
denovo4189	nan	nan	1	nan	0	0	0	k__Bacteria; p__Proteobacteria; c__Epsilonproteobacteria; o__Campylobacterales; f__Helicobacteraceae; g__; s__
denovo4244	nan	nan	1	nan	0	0	0	k__Bacteria; p__Proteobacteria; c__Epsilonproteobacteria; o__Campylobacterales; f__Helicobacteraceae; g__; s__
denovo4357	nan	nan	1	nan	0	0	0	k__Bacteria; p__Proteobacteria; c__Epsilonproteobacteria; o__Campylobacterales; f__Helicobacteraceae; g__; s__
denovo4517	nan	nan	1	nan	0	0	0	k__Bacteria; p__Proteobacteria; c__Epsilonproteobacteria; o__Campylobacterales; f__Helicobacteraceae; g__; s__
denovo4958	nan	nan	1	nan	0	0	0	k__Bacteria; p__Proteobacteria; c__Epsilonproteobacteria; o__Campylobacterales; f__Helicobacteraceae; g__; s__
denovo4999	nan	nan	1	nan	0	0	0	k__Bacteria; p__Proteobacteria; c__Epsilonproteobacteria; o__Campylobacterales; f__Helicobacteraceae; g__; s__
denovo5065	nan	nan	1	nan	0	0	0	k__Bacteria; p__Proteobacteria; c__Epsilonproteobacteria; o__Campylobacterales; f__Helicobacteraceae; g__; s__
denovo5119	nan	nan	1	nan	0	0	0	k__Bacteria; p__Proteobacteria; c__Epsilonproteobacteria; o__Campylobacterales; f__Helicobacteraceae; g__; s__
denovo5329	nan	nan	1	nan	0	0	0	k__Bacteria; p__Proteobacteria; c__Epsilonproteobacteria; o__Campylobacterales; f__Helicobacteraceae; g__; s__
denovo5485	nan	nan	1	nan	0	0	0	k__Bacteria; p__Proteobacteria; c__Epsilonproteobacteria; o__Campylobacterales; f__Helicobacteraceae; g__; s__
denovo5563	nan	nan	1	nan	0	0	0	k__Bacteria; p__Proteobacteria; c__Epsilonproteobacteria; o__Campylobacterales; f__Helicobacteraceae; g__; s__
denovo5768	nan	nan	1	nan	0	0	0	k__Bacteria; p__Proteobacteria; c__Epsilonproteobacteria; o__Campylobacterales; f__Helicobacteraceae; g__; s__
denovo5910	nan	nan	1	nan	0	0	0	k__Bacteria; p__Proteobacteria; c__Epsilonproteobacteria; o__Campylobacterales; f__Helicobacteraceae; g__; s__
denovo5994	nan	nan	1	nan	0	0	0	k__Bacteria; p__Proteobacteria; c__Epsilonproteobacteria; o__Campylobacterales; f__Helicobacteraceae; g__; s__
denovo6254	nan	nan	1	nan	0	0	0	k__Bacteria; p__Proteobacteria; c__Epsilonproteobacteria; o__Campylobacterales; f__Helicobacteraceae; g__; s__
denovo6286	nan	nan	1	nan	0	0	0	k__Bacteria; p__Proteobacteria; c__Epsilonproteobacteria; o__Campylobacterales; f__Helicobacteraceae; g__; s__
denovo6346	nan	nan	1	nan	0	0	0	k__Bacteria; p__Proteobacteria; c__Epsilonproteobacteria; o__Campylobacterales; f__Helicobacteraceae; g__; s__
denovo6424	nan	nan	1	nan	0	0	0	k__Bacteria; p__Proteobacteria; c__Epsilonproteobacteria; o__Campylobacterales; f__Helicobacteraceae; g__; s__
denovo6518	nan	nan	1	nan	0	0	0	k__Bacteria; p__Proteobacteria; c__Epsilonproteobacteria; o__Campylobacterales; f__Helicobacteraceae; g__; s__
denovo6598	nan	nan	1	nan	0	0	0	k__Bacteria; p__Proteobacteria; c__Epsilonproteobacteria; o__Campylobacterales; f__Helicobacteraceae; g__; s__
denovo6852	nan	nan	1	nan	0	0	0	k__Bacteria; p__Proteobacteria; c__Epsilonproteobacteria; o__Campylobacterales; f__Helicobacteraceae; g__; s__
denovo6958	nan	nan	1	nan	0	0	0	k__Bacteria; p__Proteobacteria; c__Epsilonproteobacteria; o__Campylobacterales; f__Helicobacteraceae; g__; s__
denovo7144	nan	nan	1	nan	0	0	0	k__Bacteria; p__Proteobacteria; c__Epsilonproteobacteria; o__Campylobacterales; f__Helicobacteraceae; g__; s__
denovo7246	nan	nan	1	nan	0	0	0	k__Bacteria; p__Proteobacteria; c__Epsilonproteobacteria; o__Campylobacterales; f__Helicobacteraceae; g__; s__
denovo7285	nan	nan	1	nan	0	0	0	k__Bacteria; p__Proteobacteria; c__Epsilonproteobacteria; o__Campylobacterales; f__Helicobacteraceae; g__; s__
denovo7353	nan	nan	1	nan	0	0	0	k__Bacteria; p__Proteobacteria; c__Epsilonproteobacteria; o__Campylobacterales; f__Helicobacteraceae; g__; s__
denovo7392	nan	nan	1	nan	0	0	0	k__Bacteria; p__Proteobacteria; c__Epsilonproteobacteria; o__Campylobacterales; f__Helicobacteraceae; g__; s__
denovo7393	nan	nan	1	nan	0	0	0	k__Bacteria; p__Proteobacteria; c__Epsilonproteobacteria; o__Campylobacterales; f__Helicobacteraceae; g__; s__
denovo7493	nan	nan	1	nan	0	0	0	k__Bacteria; p__Proteobacteria; c__Epsilonproteobacteria; o__Campylobacterales; f__Helicobacteraceae; g__; s__
denovo7926	nan	nan	1	nan	0	0	0	k__Bacteria; p__Proteobacteria; c__Epsilonproteobacteria; o__Campylobacterales; f__Helicobacteraceae; g__; s__
denovo8165	nan	nan	1	nan	0	0	0	k__Bacteria; p__Proteobacteria; c__Epsilonproteobacteria; o__Campylobacterales; f__Helicobacteraceae; g__; s__
denovo8313	nan	nan	1	nan	0	0	0	k__Bacteria; p__Proteobacteria; c__Epsilonproteobacteria; o__Campylobacterales; f__Helicobacteraceae; g__; s__
denovo8334	nan	nan	1	nan	0	0	0	k__Bacteria; p__Proteobacteria; c__Epsilonproteobacteria; o__Campylobacterales; f__Helicobacteraceae; g__; s__
denovo8389	nan	nan	1	nan	0	0	0	k__Bacteria; p__Proteobacteria; c__Epsilonproteobacteria; o__Campylobacterales; f__Helicobacteraceae; g__; s__
denovo8574	nan	nan	1	nan	0	0	0	k__Bacteria; p__Proteobacteria; c__Epsilonproteobacteria; o__Campylobacterales; f__Helicobacteraceae; g__; s__
denovo8620	nan	nan	1	nan	0	0	0	k__Bacteria; p__Proteobacteria; c__Epsilonproteobacteria; o__Campylobacterales; f__Helicobacteraceae; g__; s__
denovo8984	nan	nan	1	nan	0	0	0	k__Bacteria; p__Proteobacteria; c__Epsilonproteobacteria; o__Campylobacterales; f__Helicobacteraceae; g__; s__
denovo9194	nan	nan	1	nan	0	0	0	k__Bacteria; p__Proteobacteria; c__Epsilonproteobacteria; o__Campylobacterales; f__Helicobacteraceae; g__; s__
denovo9251	nan	nan	1	nan	0	0	0	k__Bacteria; p__Proteobacteria; c__Epsilonproteobacteria; o__Campylobacterales; f__Helicobacteraceae; g__; s__
denovo9294	nan	nan	1	nan	0	0	0	k__Bacteria; p__Proteobacteria; c__Epsilonproteobacteria; o__Campylobacterales; f__Helicobacteraceae; g__; s__
denovo9296	nan	nan	1	nan	0	0	0	k__Bacteria; p__Proteobacteria; c__Epsilonproteobacteria; o__Campylobacterales; f__Helicobacteraceae; g__; s__
denovo9489	nan	nan	1	nan	0	0	0	k__Bacteria; p__Proteobacteria; c__Epsilonproteobacteria; o__Campylobacterales; f__Helicobacteraceae; g__; s__
denovo9494	nan	nan	1	nan	0	0	0	k__Bacteria; p__Proteobacteria; c__Epsilonproteobacteria; o__Campylobacterales; f__Helicobacteraceae; g__; s__
denovo9511	nan	nan	1	nan	0	0	0	k__Bacteria; p__Proteobacteria; c__Epsilonproteobacteria; o__Campylobacterales; f__Helicobacteraceae; g__; s__
denovo9519	nan	nan	1	nan	0	0	0	k__Bacteria; p__Proteobacteria; c__Epsilonproteobacteria; o__Campylobacterales; f__Helicobacteraceae; g__; s__
denovo9710	nan	nan	1	nan	0	0	0	k__Bacteria; p__Proteobacteria; c__Epsilonproteobacteria; o__Campylobacterales; f__Helicobacteraceae; g__; s__
denovo9979	nan	nan	1	nan	0	0	0	k__Bacteria; p__Proteobacteria; c__Epsilonproteobacteria; o__Campylobacterales; f__Helicobacteraceae; g__; s__
denovo10221	nan	nan	1	nan	0	0	0	k__Bacteria; p__Proteobacteria; c__Epsilonproteobacteria; o__Campylobacterales; f__Helicobacteraceae; g__; s__
denovo10463	nan	nan	1	nan	0	0	0	k__Bacteria; p__Proteobacteria; c__Epsilonproteobacteria; o__Campylobacterales; f__Helicobacteraceae; g__; s__
denovo2236	nan	nan	1	nan	0	0	0	k__Bacteria; p__Proteobacteria; c__Epsilonproteobacteria; o__Campylobacterales; f__Helicobacteraceae; g__Sulfurovum; s__lithotrophicum
denovo3546	nan	nan	1	nan	0	0	0	k__Bacteria; p__Proteobacteria; c__Epsilonproteobacteria; o__Campylobacterales; f__Helicobacteraceae; g__Sulfurovum; s__lithotrophicum
denovo3697	nan	nan	1	nan	0	0	0	k__Bacteria; p__Proteobacteria; c__Epsilonproteobacteria; o__Campylobacterales; f__Helicobacteraceae; g__Sulfurovum; s__lithotrophicum
denovo4390	nan	nan	1	nan	0	0	0	k__Bacteria; p__Proteobacteria; c__Epsilonproteobacteria; o__Campylobacterales; f__Helicobacteraceae; g__Sulfurovum; s__lithotrophicum
denovo4413	nan	nan	1	nan	0	0	0	k__Bacteria; p__Proteobacteria; c__Epsilonproteobacteria; o__Campylobacterales; f__Helicobacteraceae; g__Sulfurovum; s__lithotrophicum
denovo10033	nan	nan	1	nan	0	0	0	k__Bacteria; p__Proteobacteria; c__Epsilonproteobacteria; o__Campylobacterales; f__Helicobacteraceae; g__Sulfurovum; s__lithotrophicum
denovo2107	nan	nan	1	nan	0	0	0	k__Bacteria; p__Proteobacteria; c__Epsilonproteobacteria; o__Nautiliales; f__; g__; s__
denovo2638	nan	nan	1	nan	0	0	0	k__Bacteria; p__Proteobacteria; c__Epsilonproteobacteria; o__Nautiliales; f__; g__; s__
denovo3997	nan	nan	1	nan	0	0	0	k__Bacteria; p__Proteobacteria; c__Epsilonproteobacteria; o__Nautiliales; f__; g__; s__
denovo9831	nan	nan	1	nan	0	0	0	k__Bacteria; p__Proteobacteria; c__Epsilonproteobacteria; o__Nautiliales; f__; g__; s__
denovo327	nan	nan	1	nan	0	0	0	k__Bacteria; p__Proteobacteria; c__Gammaproteobacteria
denovo442	nan	nan	1	nan	0	0	0	k__Bacteria; p__Proteobacteria; c__Gammaproteobacteria
denovo2720	nan	nan	1	nan	0	0	0	k__Bacteria; p__Proteobacteria; c__Gammaproteobacteria
denovo3362	nan	nan	1	nan	0	0	0	k__Bacteria; p__Proteobacteria; c__Gammaproteobacteria
denovo3959	nan	nan	1	nan	0	0	0	k__Bacteria; p__Proteobacteria; c__Gammaproteobacteria
denovo5947	nan	nan	1	nan	0	0	0	k__Bacteria; p__Proteobacteria; c__Gammaproteobacteria
denovo6157	nan	nan	1	nan	0	0	0	k__Bacteria; p__Proteobacteria; c__Gammaproteobacteria
denovo6189	nan	nan	1	nan	0	0	0	k__Bacteria; p__Proteobacteria; c__Gammaproteobacteria
denovo10480	nan	nan	1	nan	0	0	0	k__Bacteria; p__Proteobacteria; c__Gammaproteobacteria
denovo10516	nan	nan	1	nan	0	0	0	k__Bacteria; p__Proteobacteria; c__Gammaproteobacteria
denovo3045	nan	nan	1	nan	0	0	0	k__Bacteria; p__Proteobacteria; c__Gammaproteobacteria; o__Methylococcales; f__; g__; s__
denovo3390	nan	nan	1	nan	0	0	0	k__Bacteria; p__Proteobacteria; c__Gammaproteobacteria; o__Methylococcales; f__; g__; s__
denovo4560	nan	nan	1	nan	0	0	0	k__Bacteria; p__Proteobacteria; c__Gammaproteobacteria; o__Methylococcales; f__; g__; s__
denovo10339	nan	nan	1	nan	0	0	0	k__Bacteria; p__Proteobacteria; c__Gammaproteobacteria; o__Methylococcales; f__; g__; s__
denovo8421	nan	nan	1	nan	0	0	0	k__Bacteria; p__Proteobacteria; c__Gammaproteobacteria; o__Thiotrichales; f__Piscirickettsiaceae; g__; s__
denovo649	nan	nan	1	nan	0	0	0	k__Bacteria; p__Proteobacteria; c__Gammaproteobacteria; o__Thiotrichales; f__Thiotrichaceae
denovo129	nan	nan	1	nan	0	0	0	k__Bacteria; p__Proteobacteria; c__Gammaproteobacteria; o__Thiotrichales; f__Thiotrichaceae; g__Cocleimonas; s__
denovo1175	nan	nan	1	nan	0	0	0	k__Bacteria; p__Proteobacteria; c__Gammaproteobacteria; o__Thiotrichales; f__Thiotrichaceae; g__Cocleimonas; s__
denovo1640	nan	nan	1	nan	0	0	0	k__Bacteria; p__Proteobacteria; c__Gammaproteobacteria; o__Thiotrichales; f__Thiotrichaceae; g__Cocleimonas; s__
denovo2717	nan	nan	1	nan	0	0	0	k__Bacteria; p__Proteobacteria; c__Gammaproteobacteria; o__Thiotrichales; f__Thiotrichaceae; g__Cocleimonas; s__
denovo2733	nan	nan	1	nan	0	0	0	k__Bacteria; p__Proteobacteria; c__Gammaproteobacteria; o__Thiotrichales; f__Thiotrichaceae; g__Cocleimonas; s__
denovo2965	nan	nan	1	nan	0	0	0	k__Bacteria; p__Proteobacteria; c__Gammaproteobacteria; o__Thiotrichales; f__Thiotrichaceae; g__Cocleimonas; s__
denovo3626	nan	nan	1	nan	0	0	0	k__Bacteria; p__Proteobacteria; c__Gammaproteobacteria; o__Thiotrichales; f__Thiotrichaceae; g__Cocleimonas; s__
denovo3881	nan	nan	1	nan	0	0	0	k__Bacteria; p__Proteobacteria; c__Gammaproteobacteria; o__Thiotrichales; f__Thiotrichaceae; g__Cocleimonas; s__
denovo3889	nan	nan	1	nan	0	0	0	k__Bacteria; p__Proteobacteria; c__Gammaproteobacteria; o__Thiotrichales; f__Thiotrichaceae; g__Cocleimonas; s__
denovo4021	nan	nan	1	nan	0	0	0	k__Bacteria; p__Proteobacteria; c__Gammaproteobacteria; o__Thiotrichales; f__Thiotrichaceae; g__Cocleimonas; s__
denovo4108	nan	nan	1	nan	0	0	0	k__Bacteria; p__Proteobacteria; c__Gammaproteobacteria; o__Thiotrichales; f__Thiotrichaceae; g__Cocleimonas; s__
denovo4377	nan	nan	1	nan	0	0	0	k__Bacteria; p__Proteobacteria; c__Gammaproteobacteria; o__Thiotrichales; f__Thiotrichaceae; g__Cocleimonas; s__
denovo5895	nan	nan	1	nan	0	0	0	k__Bacteria; p__Proteobacteria; c__Gammaproteobacteria; o__Thiotrichales; f__Thiotrichaceae; g__Cocleimonas; s__
denovo7158	nan	nan	1	nan	0	0	0	k__Bacteria; p__Proteobacteria; c__Gammaproteobacteria; o__Thiotrichales; f__Thiotrichaceae; g__Cocleimonas; s__
denovo8668	nan	nan	1	nan	0	0	0	k__Bacteria; p__Proteobacteria; c__Gammaproteobacteria; o__Thiotrichales; f__Thiotrichaceae; g__Cocleimonas; s__
denovo8917	nan	nan	1	nan	0	0	0	k__Bacteria; p__Proteobacteria; c__Gammaproteobacteria; o__Thiotrichales; f__Thiotrichaceae; g__Cocleimonas; s__
denovo9860	nan	nan	1	nan	0	0	0	k__Bacteria; p__Proteobacteria; c__Gammaproteobacteria; o__Thiotrichales; f__Thiotrichaceae; g__Cocleimonas; s__
denovo10303	nan	nan	1	nan	0	0	0	k__Bacteria; p__Proteobacteria; c__Gammaproteobacteria; o__Thiotrichales; f__Thiotrichaceae; g__Cocleimonas; s__
denovo10099	nan	nan	1	nan	0	0	0	k__Bacteria; p__Proteobacteria; c__Gammaproteobacteria; o__Vibrionales; f__Vibrionaceae; g__Photobacterium; s__angustum
denovo4839	nan	nan	1	nan	0	0	0	k__Bacteria; p__Proteobacteria; c__Gammaproteobacteria; o__Xanthomonadales; f__Xanthomonadaceae; g__Stenotrophomonas
denovo1657	nan	nan	1	nan	0	0	0	k__Bacteria; p__Proteobacteria; c__Zetaproteobacteria; o__Mariprofundales; f__Mariprofundaceae; g__Mariprofundus; s__
denovo601	nan	nan	1	nan	0	0	0	k__Bacteria; p__SR1; c__; o__; f__; g__; s__
denovo3043	nan	nan	1	nan	0	0	0	k__Bacteria; p__Tenericutes; c__Mollicutes
denovo873	nan	nan	1	nan	0	0	0	k__Bacteria; p__Tenericutes; c__Mollicutes; o__Mycoplasmatales; f__Mycoplasmataceae; g__Candidatus Hepatoplasma; s__
denovo1229	nan	nan	1	nan	0	0	0	k__Bacteria; p__Tenericutes; c__Mollicutes; o__Mycoplasmatales; f__Mycoplasmataceae; g__Candidatus Hepatoplasma; s__
denovo1572	nan	nan	1	nan	0	0	0	k__Bacteria; p__Tenericutes; c__Mollicutes; o__Mycoplasmatales; f__Mycoplasmataceae; g__Candidatus Hepatoplasma; s__
denovo3321	nan	nan	1	nan	0	0	0	k__Bacteria; p__Tenericutes; c__Mollicutes; o__Mycoplasmatales; f__Mycoplasmataceae; g__Candidatus Hepatoplasma; s__
denovo3401	nan	nan	1	nan	0	0	0	k__Bacteria; p__Tenericutes; c__Mollicutes; o__Mycoplasmatales; f__Mycoplasmataceae; g__Candidatus Hepatoplasma; s__
denovo5041	nan	nan	1	nan	0	0	0	k__Bacteria; p__Tenericutes; c__Mollicutes; o__Mycoplasmatales; f__Mycoplasmataceae; g__Candidatus Hepatoplasma; s__
denovo5183	nan	nan	1	nan	0	0	0	k__Bacteria; p__Tenericutes; c__Mollicutes; o__Mycoplasmatales; f__Mycoplasmataceae; g__Candidatus Hepatoplasma; s__
denovo5220	nan	nan	1	nan	0	0	0	k__Bacteria; p__Tenericutes; c__Mollicutes; o__Mycoplasmatales; f__Mycoplasmataceae; g__Candidatus Hepatoplasma; s__
denovo5988	nan	nan	1	nan	0	0	0	k__Bacteria; p__Tenericutes; c__Mollicutes; o__Mycoplasmatales; f__Mycoplasmataceae; g__Candidatus Hepatoplasma; s__
denovo6146	nan	nan	1	nan	0	0	0	k__Bacteria; p__Tenericutes; c__Mollicutes; o__Mycoplasmatales; f__Mycoplasmataceae; g__Candidatus Hepatoplasma; s__
denovo6152	nan	nan	1	nan	0	0	0	k__Bacteria; p__Tenericutes; c__Mollicutes; o__Mycoplasmatales; f__Mycoplasmataceae; g__Candidatus Hepatoplasma; s__
denovo8562	nan	nan	1	nan	0	0	0	k__Bacteria; p__Tenericutes; c__Mollicutes; o__Mycoplasmatales; f__Mycoplasmataceae; g__Candidatus Hepatoplasma; s__
denovo8693	nan	nan	1	nan	0	0	0	k__Bacteria; p__Tenericutes; c__Mollicutes; o__Mycoplasmatales; f__Mycoplasmataceae; g__Candidatus Hepatoplasma; s__
denovo8876	nan	nan	1	nan	0	0	0	k__Bacteria; p__Tenericutes; c__Mollicutes; o__Mycoplasmatales; f__Mycoplasmataceae; g__Candidatus Hepatoplasma; s__
denovo8950	nan	nan	1	nan	0	0	0	k__Bacteria; p__Tenericutes; c__Mollicutes; o__Mycoplasmatales; f__Mycoplasmataceae; g__Candidatus Hepatoplasma; s__
denovo9288	nan	nan	1	nan	0	0	0	k__Bacteria; p__Tenericutes; c__Mollicutes; o__Mycoplasmatales; f__Mycoplasmataceae; g__Candidatus Hepatoplasma; s__
denovo9348	nan	nan	1	nan	0	0	0	k__Bacteria; p__Tenericutes; c__Mollicutes; o__Mycoplasmatales; f__Mycoplasmataceae; g__Candidatus Hepatoplasma; s__
denovo9557	nan	nan	1	nan	0	0	0	k__Bacteria; p__Tenericutes; c__Mollicutes; o__Mycoplasmatales; f__Mycoplasmataceae; g__Candidatus Hepatoplasma; s__
denovo10182	nan	nan	1	nan	0	0	0	k__Bacteria; p__Tenericutes; c__Mollicutes; o__Mycoplasmatales; f__Mycoplasmataceae; g__Candidatus Hepatoplasma; s__
denovo10353	nan	nan	1	nan	0	0	0	k__Bacteria; p__Tenericutes; c__Mollicutes; o__Mycoplasmatales; f__Mycoplasmataceae; g__Candidatus Hepatoplasma; s__
denovo10457	nan	nan	1	nan	0	0	0	k__Bacteria; p__Tenericutes; c__Mollicutes; o__Mycoplasmatales; f__Mycoplasmataceae; g__Candidatus Hepatoplasma; s__

## Sheet: Vents_Adults_Only_ANOVA
OTU	Test-Statistic	P	FDR_P	Bonferroni_P	Rainbow_mean	TAG_mean	Logatchev_mean	taxonomy
denovo6800	28.1708	1.13e-06	0.000631022	0.000631022	3.8	0.222222	0.2	k__Bacteria; p__Deferribacteres; c__Deferribacteres; o__Deferribacterales; f__; g__; s__
denovo652	11.3142	0.000463146	0.0853156	0.257509	0	0	5.6	k__Bacteria; p__Proteobacteria; c__Epsilonproteobacteria; o__Campylobacterales; f__Helicobacteraceae; g__; s__
denovo6700	11.0922	0.000515679	0.0853156	0.286717	1605.3	299.667	142	k__Bacteria; p__Deferribacteres; c__Deferribacteres; o__Deferribacterales; f__; g__; s__
denovo6852	10.737	0.000613782	0.0853156	0.341263	0	0	6.2	k__Bacteria; p__Proteobacteria; c__Epsilonproteobacteria; o__Campylobacterales; f__Helicobacteraceae; g__; s__
denovo7246	9.5	0.00115258	0.128167	0.640837	0	0	2.4	k__Bacteria; p__Proteobacteria; c__Epsilonproteobacteria; o__Campylobacterales; f__Helicobacteraceae; g__; s__
denovo9489	8.51691	0.00195668	0.141227	1	0	0	5	k__Bacteria; p__Proteobacteria; c__Epsilonproteobacteria; o__Campylobacterales; f__Helicobacteraceae; g__; s__
denovo6163	8.42539	0.00205834	0.141227	1	0.1	0.111111	4.4	k__Bacteria; p__Proteobacteria; c__Epsilonproteobacteria; o__Campylobacterales; f__Helicobacteraceae; g__; s__
denovo109	8.06061	0.00252505	0.141227	1	0	0	1.6	k__Bacteria; p__Proteobacteria; c__Epsilonproteobacteria; o__Campylobacterales; f__Helicobacteraceae; g__; s__
denovo391	8.06061	0.00252505	0.141227	1	0	0	1.6	k__Bacteria; p__Proteobacteria; c__Epsilonproteobacteria; o__Campylobacterales; f__Helicobacteraceae; g__; s__
denovo7922	7.66491	0.0031662	0.141227	1	0	0	7.6	k__Bacteria; p__Proteobacteria; c__Epsilonproteobacteria; o__Campylobacterales; f__Helicobacteraceae
denovo3914	7.65625	0.00318209	0.141227	1	1	0	0	k__Bacteria; p__Deferribacteres; c__Deferribacteres; o__Deferribacterales; f__; g__; s__
denovo9494	7.56581	0.00335338	0.141227	1	0	0	11.6	k__Bacteria; p__Proteobacteria; c__Epsilonproteobacteria; o__Campylobacterales; f__Helicobacteraceae; g__; s__
denovo2798	7.5471	0.00339007	0.141227	1	0	0	22.8	k__Bacteria; p__Proteobacteria; c__Epsilonproteobacteria; o__Campylobacterales; f__Helicobacteraceae; g__; s__
denovo8132	7.34828	0.00380826	0.141227	1	0.1	0.111111	40.6	k__Bacteria; p__Proteobacteria; c__Epsilonproteobacteria; o__Campylobacterales; f__Helicobacteraceae; g__; s__
denovo3749	7.26475	0.00400052	0.141227	1	0	0	19.4	k__Bacteria; p__Proteobacteria; c__Epsilonproteobacteria; o__Campylobacterales; f__Helicobacteraceae; g__; s__
denovo7353	7.2381	0.0040641	0.141227	1	0	0	6.4	k__Bacteria; p__Proteobacteria; c__Epsilonproteobacteria; o__Campylobacterales; f__Helicobacteraceae; g__; s__
denovo10463	7.13386	0.00432355	0.141406	1	0	0	51.8	k__Bacteria; p__Proteobacteria; c__Epsilonproteobacteria; o__Campylobacterales; f__Helicobacteraceae; g__; s__
denovo9749	6.93538	0.00486919	0.150404	1	0.2	0	44.2	k__Bacteria; p__Proteobacteria; c__Epsilonproteobacteria; o__Campylobacterales; f__Helicobacteraceae
denovo2977	6.70798	0.00558886	0.163548	1	100.5	743.111	265.6	k__Bacteria; p__Tenericutes; c__Mollicutes; o__Mycoplasmatales; f__Mycoplasmataceae; g__Candidatus Hepatoplasma; s__
denovo9544	5.54167	0.011678	0.24048	1	0	0	0.4	k__Bacteria; p__Proteobacteria; c__Alphaproteobacteria; o__Rickettsiales; f__mitochondria
denovo2418	5.54167	0.011678	0.24048	1	0	0	0.4	k__Bacteria; p__Proteobacteria; c__Epsilonproteobacteria; o__Campylobacterales; f__Helicobacteraceae
denovo6062	5.54167	0.011678	0.24048	1	0	0	0.8	k__Bacteria; p__Proteobacteria; c__Epsilonproteobacteria; o__Campylobacterales; f__Helicobacteraceae
denovo4244	5.54167	0.011678	0.24048	1	0	0	0.8	k__Bacteria; p__Proteobacteria; c__Epsilonproteobacteria; o__Campylobacterales; f__Helicobacteraceae; g__; s__
denovo5563	5.54167	0.011678	0.24048	1	0	0	0.4	k__Bacteria; p__Proteobacteria; c__Epsilonproteobacteria; o__Campylobacterales; f__Helicobacteraceae; g__; s__
denovo6346	5.54167	0.011678	0.24048	1	0	0	0.8	k__Bacteria; p__Proteobacteria; c__Epsilonproteobacteria; o__Campylobacterales; f__Helicobacteraceae; g__; s__
denovo9251	5.54167	0.011678	0.24048	1	0	0	0.4	k__Bacteria; p__Proteobacteria; c__Epsilonproteobacteria; o__Campylobacterales; f__Helicobacteraceae; g__; s__
denovo9831	5.54167	0.011678	0.24048	1	0	0	0.4	k__Bacteria; p__Proteobacteria; c__Epsilonproteobacteria; o__Nautiliales; f__; g__; s__
denovo7767	5.43285	0.0125431	0.243945	1	0.1	2.11111	0.2	k__Bacteria; p__Proteobacteria; c__Alphaproteobacteria; o__Rickettsiales; f__mitochondria
denovo8403	5.41117	0.0127237	0.243945	1	0.1	0	13.8	k__Bacteria; p__Proteobacteria; c__Epsilonproteobacteria; o__Campylobacterales; f__Helicobacteraceae; g__; s__
denovo7750	5.35938	0.0131669	0.244027	1	0	0	1.4	k__Bacteria; p__Proteobacteria; c__Epsilonproteobacteria; o__Campylobacterales; f__Helicobacteraceae
denovo2386	4.67578	0.0209123	0.31425	1	0	0	0.6	k__Bacteria; p__GN02; c__IIB17; o__; f__; g__; s__
denovo4562	4.67578	0.0209123	0.31425	1	0	0	0.6	k__Bacteria; p__Proteobacteria; c__Epsilonproteobacteria; o__Campylobacterales; f__Helicobacteraceae
denovo5519	4.67578	0.0209123	0.31425	1	0	0	0.6	k__Bacteria; p__Proteobacteria; c__Epsilonproteobacteria; o__Campylobacterales; f__Helicobacteraceae
denovo3698	4.67578	0.0209123	0.31425	1	0	0	1.2	k__Bacteria; p__Proteobacteria; c__Epsilonproteobacteria; o__Campylobacterales; f__Helicobacteraceae; g__; s__
denovo9296	4.67578	0.0209123	0.31425	1	0	0	0.6	k__Bacteria; p__Proteobacteria; c__Epsilonproteobacteria; o__Campylobacterales; f__Helicobacteraceae; g__; s__
denovo4390	4.67578	0.0209123	0.31425	1	0	0	0.6	k__Bacteria; p__Proteobacteria; c__Epsilonproteobacteria; o__Campylobacterales; f__Helicobacteraceae; g__Sulfurovum; s__lithotrophicum
denovo8562	4.67578	0.0209123	0.31425	1	0	0	0.6	k__Bacteria; p__Tenericutes; c__Mollicutes; o__Mycoplasmatales; f__Mycoplasmataceae; g__Candidatus Hepatoplasma; s__
denovo7706	4.58768	0.0222306	0.325269	1	11.7	0.333333	0	k__Bacteria; p__Tenericutes; c__Mollicutes; o__Entomoplasmatales; f__; g__; s__
denovo5072	4.38998	0.0255329	0.363638	1	0.1	2	1	k__Bacteria; p__Tenericutes; c__Mollicutes; o__Mycoplasmatales; f__Mycoplasmataceae; g__Candidatus Hepatoplasma; s__
denovo3431	4.2951	0.0273055	0.363638	1	0	0.111111	1.8	k__Bacteria; p__Proteobacteria; c__Epsilonproteobacteria; o__Campylobacterales; f__Helicobacteraceae
denovo7593	4.24719	0.0282514	0.363638	1	0.1	0	1	k__Bacteria; p__Proteobacteria
denovo2890	4.24284	0.0283391	0.363638	1	0	0	1.4	k__Bacteria; p__Proteobacteria; c__Epsilonproteobacteria; o__Campylobacterales; f__Helicobacteraceae; g__; s__
denovo10218	4.19593	0.0293033	0.363638	1	1	6.66667	1	k__Bacteria; p__Tenericutes; c__Mollicutes; o__; f__; g__; s__
denovo3947	4.18872	0.0294548	0.363638	1	0	0.222222	1.6	k__Bacteria; p__Proteobacteria; c__Epsilonproteobacteria; o__Campylobacterales; f__Helicobacteraceae
denovo734	4.08333	0.0317681	0.363638	1	0.4	0	0	k__Bacteria; p__Deferribacteres; c__Deferribacteres; o__Deferribacterales; f__; g__; s__
denovo8904	4.08333	0.0317681	0.363638	1	0.4	0	0	k__Bacteria; p__Deferribacteres; c__Deferribacteres; o__Deferribacterales; f__; g__; s__
denovo9161	4.08333	0.0317681	0.363638	1	0.4	0	0	k__Bacteria; p__Proteobacteria; c__Epsilonproteobacteria; o__Campylobacterales; f__Helicobacteraceae
denovo3935	3.9757	0.0343379	0.363638	1	0.3	0	8.4	k__Bacteria; p__Proteobacteria; c__Epsilonproteobacteria; o__Campylobacterales; f__Helicobacteraceae; g__; s__
denovo1572	3.94555	0.0350977	0.363638	1	0	1.55556	0	k__Bacteria; p__Tenericutes; c__Mollicutes; o__Mycoplasmatales; f__Mycoplasmataceae; g__Candidatus Hepatoplasma; s__
denovo4026	3.93451	0.0353807	0.363638	1	3.7	0.333333	0	k__Bacteria; p__Proteobacteria; c__Epsilonproteobacteria; o__Campylobacterales; f__Helicobacteraceae; g__; s__
denovo179	3.91176	0.0359714	0.363638	1	0	0	0.8	k__Bacteria; p__Bacteroidetes; c__Flavobacteriia; o__Flavobacteriales; f__Flavobacteriaceae
denovo197	3.91176	0.0359714	0.363638	1	0	0	0.8	k__Bacteria; p__Proteobacteria; c__Epsilonproteobacteria; o__Campylobacterales; f__Helicobacteraceae
denovo6059	3.91176	0.0359714	0.363638	1	0	0	0.8	k__Bacteria; p__Proteobacteria; c__Epsilonproteobacteria; o__Campylobacterales; f__Helicobacteraceae
denovo4999	3.91176	0.0359714	0.363638	1	0	0	0.8	k__Bacteria; p__Proteobacteria; c__Epsilonproteobacteria; o__Campylobacterales; f__Helicobacteraceae; g__; s__
denovo9860	3.91176	0.0359714	0.363638	1	0	0	0.8	k__Bacteria; p__Proteobacteria; c__Gammaproteobacteria; o__Thiotrichales; f__Thiotrichaceae; g__Cocleimonas; s__
denovo6254	3.88657	0.0366384	0.363767	1	0	0	7	k__Bacteria; p__Proteobacteria; c__Epsilonproteobacteria; o__Campylobacterales; f__Helicobacteraceae; g__; s__
denovo3565	3.84593	0.037743	0.36816	1	0.9	0	0	k__Bacteria; p__Deferribacteres; c__Deferribacteres; o__Deferribacterales; f__; g__; s__
denovo4232	3.77861	0.0396539	0.380131	1	0.1	0	1.4	k__Bacteria; p__Proteobacteria; c__Epsilonproteobacteria; o__Campylobacterales; f__Helicobacteraceae; g__; s__
denovo1825	3.75403	0.0403777	0.380508	1	0	0	2.8	k__Bacteria; p__Proteobacteria; c__Epsilonproteobacteria; o__Campylobacterales; f__Campylobacteraceae; g__; s__
denovo2209	3.63599	0.0440617	0.408305	1	0.3	2	0.2	k__Bacteria; p__Proteobacteria
denovo6290	3.58983	0.0456014	0.415646	1	0.3	3.55556	1.6	k__Bacteria; p__Tenericutes; c__Mollicutes; o__Mycoplasmatales; f__Mycoplasmataceae; g__Candidatus Hepatoplasma; s__
denovo6996	3.44531	0.0508149	0.455695	1	0.6	0	0	k__Bacteria; p__Deferribacteres; c__Deferribacteres; o__Deferribacterales; f__; g__; s__
denovo95	3.40278	0.0524712	0.463079	1	0.5	0	0	k__Bacteria; p__Deferribacteres; c__Deferribacteres; o__Deferribacterales; f__; g__; s__
denovo1973	3.28125	0.0575383	0.477482	1	0	0.333333	0	k__Bacteria; p__Proteobacteria; c__Epsilonproteobacteria; o__Campylobacterales; f__Helicobacteraceae
denovo5890	3.28125	0.0575383	0.477482	1	0	0.333333	0	k__Bacteria; p__Proteobacteria; c__Epsilonproteobacteria; o__Campylobacterales; f__Helicobacteraceae
denovo3401	3.28125	0.0575383	0.477482	1	0	0.333333	0	k__Bacteria; p__Tenericutes; c__Mollicutes; o__Mycoplasmatales; f__Mycoplasmataceae; g__Candidatus Hepatoplasma; s__
denovo6146	3.28125	0.0575383	0.477482	1	0	0.666667	0	k__Bacteria; p__Tenericutes; c__Mollicutes; o__Mycoplasmatales; f__Mycoplasmataceae; g__Candidatus Hepatoplasma; s__
denovo4296	3.22119	0.0602386	0.491516	1	0.4	0.111111	7.4	k__Bacteria; p__Proteobacteria; c__Epsilonproteobacteria; o__Campylobacterales; f__Helicobacteraceae
denovo3933	3.19565	0.0614284	0.491516	1	0	0.111111	0.6	k__Bacteria; p__Proteobacteria
denovo10099	3.18351	0.0620031	0.491516	1	0	0	1.2	k__Bacteria; p__Proteobacteria; c__Gammaproteobacteria; o__Vibrionales; f__Vibrionaceae; g__Photobacterium; s__angustum
denovo8573	3.15284	0.0634811	0.491516	1	0.6	5.22222	31.6	k__Bacteria; p__Proteobacteria; c__Epsilonproteobacteria; o__Campylobacterales; f__Helicobacteraceae; g__; s__
denovo7493	3.1494	0.0636495	0.491516	1	0	0.666667	3.2	k__Bacteria; p__Proteobacteria; c__Epsilonproteobacteria; o__Campylobacterales; f__Helicobacteraceae; g__; s__
denovo3712	3.04469	0.0690098	0.518547	1	0	0	4.2	k__Bacteria; p__Proteobacteria; c__Epsilonproteobacteria; o__Campylobacterales; f__Helicobacteraceae; g__; s__
denovo529	3.04459	0.0690153	0.518547	1	10.8	39.1111	242.2	k__Bacteria; p__Proteobacteria; c__Epsilonproteobacteria; o__Campylobacterales; f__Helicobacteraceae; g__; s__
denovo1399	2.96659	0.0733303	0.537992	1	0.3	0.333333	6.6	k__Bacteria; p__Proteobacteria; c__Epsilonproteobacteria; o__Campylobacterales; f__Helicobacteraceae; g__; s__
denovo10454	2.92969	0.0754737	0.537992	1	0	0.555556	0	k__Bacteria; p__Proteobacteria
denovo8181	2.92969	0.0754737	0.537992	1	0	0.555556	0	k__Bacteria; p__Proteobacteria; c__Alphaproteobacteria; o__Rickettsiales; f__mitochondria
denovo3321	2.92969	0.0754737	0.537992	1	0	0.555556	0	k__Bacteria; p__Tenericutes; c__Mollicutes; o__Mycoplasmatales; f__Mycoplasmataceae; g__Candidatus Hepatoplasma; s__
denovo5693	2.77293	0.0853763	0.571798	1	8.8	0.333333	0	k__Bacteria; p__Proteobacteria; c__Epsilonproteobacteria; o__Campylobacterales; f__Helicobacteraceae; g__; s__
denovo2900	2.76316	0.0860389	0.571798	1	0	0.444444	0	k__Bacteria; p__Proteobacteria; c__Alphaproteobacteria; o__Rickettsiales; f__mitochondria
denovo6628	2.76316	0.0860389	0.571798	1	0	0.444444	0	k__Bacteria; p__Proteobacteria; c__Epsilonproteobacteria; o__Campylobacterales; f__Helicobacteraceae
denovo3043	2.69481	0.090835	0.571798	1	0	0.111111	0.4	k__Bacteria; p__Tenericutes; c__Mollicutes
denovo1954	2.65567	0.0937137	0.571798	1	0	0.222222	0.6	k__Bacteria; p__Proteobacteria; c__Epsilonproteobacteria; o__Campylobacterales; f__Helicobacteraceae; g__; s__
denovo1206	2.625	0.0960384	0.571798	1	0.3	0	0	k__Bacteria; p__Deferribacteres; c__Deferribacteres; o__Deferribacterales; f__; g__; s__
denovo2279	2.625	0.0960384	0.571798	1	0.3	0	0	k__Bacteria; p__Deferribacteres; c__Deferribacteres; o__Deferribacterales; f__; g__; s__
denovo4549	2.625	0.0960384	0.571798	1	0.3	0	0	k__Bacteria; p__Deferribacteres; c__Deferribacteres; o__Deferribacterales; f__; g__; s__
denovo5632	2.625	0.0960384	0.571798	1	0.3	0	0	k__Bacteria; p__Deferribacteres; c__Deferribacteres; o__Deferribacterales; f__; g__; s__
denovo9661	2.625	0.0960384	0.571798	1	0.3	0	0	k__Bacteria; p__Deferribacteres; c__Deferribacteres; o__Deferribacterales; f__; g__; s__
denovo8834	2.625	0.0960384	0.571798	1	0.3	0	0	k__Bacteria; p__Proteobacteria; c__Gammaproteobacteria; o__Methylococcales; f__; g__; s__
denovo5690	2.54521	0.102389	0.571798	1	0.2	0.666667	8.2	k__Bacteria; p__Proteobacteria; c__Epsilonproteobacteria; o__Campylobacterales; f__Helicobacteraceae; g__; s__
denovo3304	2.51371	0.105021	0.571798	1	0.2	0	4	k__Bacteria; p__Proteobacteria; c__Deltaproteobacteria; o__Desulfobacterales; f__Desulfobulbaceae; g__Desulfocapsa; s__
denovo1987	2.46811	0.108964	0.571798	1	1	0	26.8	k__Bacteria; p__Proteobacteria; c__Deltaproteobacteria; o__Desulfobacterales; f__Desulfobulbaceae; g__Desulfocapsa; s__
denovo5278	2.38726	0.11636	0.571798	1	0.9	0.111111	0	k__Bacteria; p__Proteobacteria; c__Epsilonproteobacteria; o__Campylobacterales; f__Helicobacteraceae; g__; s__
denovo4261	2.36959	0.118048	0.571798	1	0	0.777778	5.6	k__Bacteria; p__Proteobacteria; c__Epsilonproteobacteria; o__Campylobacterales; f__Campylobacteraceae; g__Sulfurospirillum; s__
denovo1333	2.33635	0.121297	0.571798	1	0.1	0.111111	0.8	k__Bacteria; p__Proteobacteria; c__Epsilonproteobacteria; o__Campylobacterales; f__Helicobacteraceae; g__; s__
denovo1667	2.23472	0.131855	0.571798	1	0.4	0	28.8	k__Bacteria; p__Proteobacteria; c__Deltaproteobacteria; o__Desulfobacterales; f__Desulfobulbaceae
denovo6890	2.22727	0.132668	0.571798	1	0.4	0	0	k__Bacteria; p__Deferribacteres; c__Deferribacteres; o__Deferribacterales; f__; g__; s__
denovo7318	2.22727	0.132668	0.571798	1	0.4	0	0	k__Bacteria; p__Deferribacteres; c__Deferribacteres; o__Deferribacterales; f__; g__; s__
denovo9294	2.21706	0.133791	0.571798	1	0	0.555556	0	k__Bacteria; p__Proteobacteria; c__Epsilonproteobacteria; o__Campylobacterales; f__Helicobacteraceae; g__; s__
denovo8626	2.17547	0.138473	0.571798	1	2.3	0.111111	13.2	k__Bacteria; p__Proteobacteria; c__Epsilonproteobacteria; o__Campylobacterales; f__Campylobacteraceae; g__Sulfurospirillum; s__
denovo5041	2.17309	0.138746	0.571798	1	0	0.444444	0.6	k__Bacteria; p__Tenericutes; c__Mollicutes; o__Mycoplasmatales; f__Mycoplasmataceae; g__Candidatus Hepatoplasma; s__
denovo5232	2.16163	0.14007	0.571798	1	0.1	2.88889	0	k__Bacteria; p__Proteobacteria; c__Gammaproteobacteria; o__[Marinicellales]; f__[Marinicellaceae]; g__Marinicella; s__
denovo4826	2.07812	0.150148	0.571798	1	0	0	0.4	k__Bacteria; p__Bacteroidetes
denovo9487	2.07812	0.150148	0.571798	1	0	0	0.6	k__Bacteria; p__Bacteroidetes
denovo691	2.07812	0.150148	0.571798	1	0	0	0.2	k__Bacteria; p__Bacteroidetes; c__[Saprospirae]; o__[Saprospirales]; f__Saprospiraceae; g__; s__
denovo5590	2.07812	0.150148	0.571798	1	0	0	0.2	k__Bacteria; p__Bacteroidetes; c__Flavobacteriia; o__Flavobacteriales; f__; g__; s__
denovo9615	2.07812	0.150148	0.571798	1	0	0	0.2	k__Bacteria; p__Bacteroidetes; c__Flavobacteriia; o__Flavobacteriales; f__Flavobacteriaceae
denovo2471	2.07812	0.150148	0.571798	1	0	0	0.2	k__Bacteria; p__Cyanobacteria; c__Chloroplast; o__Streptophyta; f__; g__; s__
denovo7759	2.07812	0.150148	0.571798	1	0	0	0.2	k__Bacteria; p__GN02; c__; o__; f__; g__; s__
denovo1374	2.07812	0.150148	0.571798	1	0	0	0.2	k__Bacteria; p__GN02; c__BD1-5; o__; f__; g__; s__
denovo141	2.07812	0.150148	0.571798	1	0	0	1.6	k__Bacteria; p__Proteobacteria
denovo8227	2.07812	0.150148	0.571798	1	0	0	0.4	k__Bacteria; p__Proteobacteria
denovo8965	2.07812	0.150148	0.571798	1	0	0	0.2	k__Bacteria; p__Proteobacteria
denovo9768	2.07812	0.150148	0.571798	1	0	0	0.4	k__Bacteria; p__Proteobacteria
denovo5453	2.07812	0.150148	0.571798	1	0	0	1.8	k__Bacteria; p__Proteobacteria; c__Alphaproteobacteria; o__Rhodobacterales; f__Rhodobacteraceae
denovo717	2.07812	0.150148	0.571798	1	0	0	0.2	k__Bacteria; p__Proteobacteria; c__Alphaproteobacteria; o__Rickettsiales; f__mitochondria
denovo4038	2.07812	0.150148	0.571798	1	0	0	0.4	k__Bacteria; p__Proteobacteria; c__Alphaproteobacteria; o__Rickettsiales; f__mitochondria
denovo9568	2.07812	0.150148	0.571798	1	0	0	0.4	k__Bacteria; p__Proteobacteria; c__Alphaproteobacteria; o__Rickettsiales; f__mitochondria
denovo1938	2.07812	0.150148	0.571798	1	0	0	0.8	k__Bacteria; p__Proteobacteria; c__Betaproteobacteria; o__Thiobacterales; f__; g__; s__
denovo4946	2.07812	0.150148	0.571798	1	0	0	0.4	k__Bacteria; p__Proteobacteria; c__Deltaproteobacteria; o__Desulfobacterales; f__Desulfobulbaceae; g__Desulfocapsa; s__
denovo5597	2.07812	0.150148	0.571798	1	0	0	1.2	k__Bacteria; p__Proteobacteria; c__Deltaproteobacteria; o__Desulfobacterales; f__Desulfobulbaceae; g__Desulfocapsa; s__
denovo6435	2.07812	0.150148	0.571798	1	0	0	0.8	k__Bacteria; p__Proteobacteria; c__Deltaproteobacteria; o__Desulfobacterales; f__Desulfobulbaceae; g__Desulfocapsa; s__
denovo6682	2.07812	0.150148	0.571798	1	0	0	0.2	k__Bacteria; p__Proteobacteria; c__Epsilonproteobacteria
denovo3637	2.07812	0.150148	0.571798	1	0	0	0.2	k__Bacteria; p__Proteobacteria; c__Epsilonproteobacteria; o__Campylobacterales; f__Helicobacteraceae
denovo6601	2.07812	0.150148	0.571798	1	0	0	0.2	k__Bacteria; p__Proteobacteria; c__Epsilonproteobacteria; o__Campylobacterales; f__Helicobacteraceae
denovo7949	2.07812	0.150148	0.571798	1	0	0	0.2	k__Bacteria; p__Proteobacteria; c__Epsilonproteobacteria; o__Campylobacterales; f__Helicobacteraceae
denovo10154	2.07812	0.150148	0.571798	1	0	0	0.2	k__Bacteria; p__Proteobacteria; c__Epsilonproteobacteria; o__Campylobacterales; f__Helicobacteraceae
denovo1776	2.07812	0.150148	0.571798	1	0	0	0.4	k__Bacteria; p__Proteobacteria; c__Epsilonproteobacteria; o__Campylobacterales; f__Helicobacteraceae; g__; s__
denovo3195	2.07812	0.150148	0.571798	1	0	0	0.4	k__Bacteria; p__Proteobacteria; c__Epsilonproteobacteria; o__Campylobacterales; f__Helicobacteraceae; g__; s__
denovo5065	2.07812	0.150148	0.571798	1	0	0	0.4	k__Bacteria; p__Proteobacteria; c__Epsilonproteobacteria; o__Campylobacterales; f__Helicobacteraceae; g__; s__
denovo6286	2.07812	0.150148	0.571798	1	0	0	0.8	k__Bacteria; p__Proteobacteria; c__Epsilonproteobacteria; o__Campylobacterales; f__Helicobacteraceae; g__; s__
denovo6518	2.07812	0.150148	0.571798	1	0	0	0.2	k__Bacteria; p__Proteobacteria; c__Epsilonproteobacteria; o__Campylobacterales; f__Helicobacteraceae; g__; s__
denovo6958	2.07812	0.150148	0.571798	1	0	0	0.2	k__Bacteria; p__Proteobacteria; c__Epsilonproteobacteria; o__Campylobacterales; f__Helicobacteraceae; g__; s__
denovo8165	2.07812	0.150148	0.571798	1	0	0	8.4	k__Bacteria; p__Proteobacteria; c__Epsilonproteobacteria; o__Campylobacterales; f__Helicobacteraceae; g__; s__
denovo8313	2.07812	0.150148	0.571798	1	0	0	0.2	k__Bacteria; p__Proteobacteria; c__Epsilonproteobacteria; o__Campylobacterales; f__Helicobacteraceae; g__; s__
denovo8574	2.07812	0.150148	0.571798	1	0	0	0.2	k__Bacteria; p__Proteobacteria; c__Epsilonproteobacteria; o__Campylobacterales; f__Helicobacteraceae; g__; s__
denovo8620	2.07812	0.150148	0.571798	1	0	0	0.2	k__Bacteria; p__Proteobacteria; c__Epsilonproteobacteria; o__Campylobacterales; f__Helicobacteraceae; g__; s__
denovo8984	2.07812	0.150148	0.571798	1	0	0	0.2	k__Bacteria; p__Proteobacteria; c__Epsilonproteobacteria; o__Campylobacterales; f__Helicobacteraceae; g__; s__
denovo9979	2.07812	0.150148	0.571798	1	0	0	0.4	k__Bacteria; p__Proteobacteria; c__Epsilonproteobacteria; o__Campylobacterales; f__Helicobacteraceae; g__; s__
denovo10221	2.07812	0.150148	0.571798	1	0	0	0.2	k__Bacteria; p__Proteobacteria; c__Epsilonproteobacteria; o__Campylobacterales; f__Helicobacteraceae; g__; s__
denovo2236	2.07812	0.150148	0.571798	1	0	0	0.2	k__Bacteria; p__Proteobacteria; c__Epsilonproteobacteria; o__Campylobacterales; f__Helicobacteraceae; g__Sulfurovum; s__lithotrophicum
denovo2638	2.07812	0.150148	0.571798	1	0	0	0.2	k__Bacteria; p__Proteobacteria; c__Epsilonproteobacteria; o__Nautiliales; f__; g__; s__
denovo1640	2.07812	0.150148	0.571798	1	0	0	0.2	k__Bacteria; p__Proteobacteria; c__Gammaproteobacteria; o__Thiotrichales; f__Thiotrichaceae; g__Cocleimonas; s__
denovo3626	2.07812	0.150148	0.571798	1	0	0	0.2	k__Bacteria; p__Proteobacteria; c__Gammaproteobacteria; o__Thiotrichales; f__Thiotrichaceae; g__Cocleimonas; s__
denovo8668	2.07812	0.150148	0.571798	1	0	0	0.2	k__Bacteria; p__Proteobacteria; c__Gammaproteobacteria; o__Thiotrichales; f__Thiotrichaceae; g__Cocleimonas; s__
denovo601	2.07812	0.150148	0.571798	1	0	0	0.6	k__Bacteria; p__SR1; c__; o__; f__; g__; s__
denovo8876	2.0534	0.153283	0.575899	1	0	0.444444	1.4	k__Bacteria; p__Tenericutes; c__Mollicutes; o__Mycoplasmatales; f__Mycoplasmataceae; g__Candidatus Hepatoplasma; s__
denovo3251	2.05329	0.153297	0.575899	1	1.4	0.222222	0	k__Bacteria; p__Proteobacteria; c__Epsilonproteobacteria; o__Campylobacterales; f__Helicobacteraceae; g__Sulfurimonas; s__
denovo10526	2	0.1603	0.594177	1	0.8	0	0	k__Bacteria; p__Proteobacteria; c__Epsilonproteobacteria; o__Campylobacterales; f__Helicobacteraceae; g__; s__
denovo5988	2	0.1603	0.594177	1	0	0.666667	0.4	k__Bacteria; p__Tenericutes; c__Mollicutes; o__Mycoplasmatales; f__Mycoplasmataceae; g__Candidatus Hepatoplasma; s__
denovo3137	1.97201	0.164117	0.604298	1	0	1	0.2	k__Bacteria; p__Proteobacteria; c__Alphaproteobacteria; o__Rhizobiales; f__Phyllobacteriaceae; g__Phyllobacterium; s__
denovo9488	1.95541	0.166429	0.606792	1	3.9	16.7778	5.6	k__Bacteria; p__Proteobacteria; c__Epsilonproteobacteria; o__Campylobacterales; f__Helicobacteraceae; g__; s__
denovo4957	1.94334	0.168131	0.606792	1	0.7	0	1.4	k__Bacteria; p__Proteobacteria; c__Gammaproteobacteria; o__Thiotrichales; f__Thiotrichaceae; g__Cocleimonas; s__
denovo7520	1.8971	0.174834	0.606792	1	0	480.889	0	k__Bacteria; p__Firmicutes; c__Clostridia; o__Clostridiales; f__Lachnospiraceae; g__Clostridium; s__colinum
denovo4589	1.89401	0.175292	0.606792	1	0.1	0	1.4	k__Bacteria; p__Proteobacteria; c__Epsilonproteobacteria; o__Campylobacterales; f__Helicobacteraceae
denovo6526	1.875	0.178141	0.606792	1	0	0.666667	0	k__Bacteria; p__Proteobacteria
denovo6696	1.875	0.178141	0.606792	1	0	0.222222	0	k__Bacteria; p__Proteobacteria
denovo7684	1.875	0.178141	0.606792	1	0	0.222222	0	k__Bacteria; p__Proteobacteria
denovo8030	1.875	0.178141	0.606792	1	0	0.222222	0	k__Bacteria; p__Proteobacteria
denovo7881	1.875	0.178141	0.606792	1	0	0.222222	0	k__Bacteria; p__Proteobacteria; c__Alphaproteobacteria; o__Rhodospirillales; f__Acetobacteraceae; g__Acidocella; s__
denovo4904	1.875	0.178141	0.606792	1	0	0.222222	0	k__Bacteria; p__Proteobacteria; c__Alphaproteobacteria; o__Rickettsiales; f__mitochondria
denovo9858	1.875	0.178141	0.606792	1	0	0.222222	0	k__Bacteria; p__Proteobacteria; c__Epsilonproteobacteria; o__Campylobacterales; f__Campylobacteraceae; g__; s__
denovo10219	1.875	0.178141	0.606792	1	0	0.444444	0	k__Bacteria; p__Proteobacteria; c__Epsilonproteobacteria; o__Campylobacterales; f__Helicobacteraceae
denovo8389	1.86945	0.178982	0.606792	1	0	0.222222	0.6	k__Bacteria; p__Proteobacteria; c__Epsilonproteobacteria; o__Campylobacterales; f__Helicobacteraceae; g__; s__
denovo10484	1.85529	0.181148	0.610413	1	0	1.22222	0	k__Bacteria; p__OD1; c__; o__; f__; g__; s__
denovo239	1.82706	0.185551	0.621149	1	0	0.777778	0	k__Bacteria; p__Proteobacteria; c__Alphaproteobacteria; o__Rickettsiales; f__mitochondria
denovo5104	1.81516	0.187442	0.621149	1	0	0.111111	1	k__Bacteria; p__Proteobacteria
denovo6152	1.81364	0.187685	0.621149	1	0	86.3333	156.4	k__Bacteria; p__Tenericutes; c__Mollicutes; o__Mycoplasmatales; f__Mycoplasmataceae; g__Candidatus Hepatoplasma; s__
denovo6448	1.78329	0.192612	0.62263	1	0	0.555556	0	k__Bacteria; p__Deferribacteres; c__Deferribacteres; o__Deferribacterales; f__; g__; s__
denovo8334	1.78329	0.192612	0.62263	1	0	1.66667	0	k__Bacteria; p__Proteobacteria; c__Epsilonproteobacteria; o__Campylobacterales; f__Helicobacteraceae; g__; s__
denovo10033	1.78329	0.192612	0.62263	1	0	0.555556	0	k__Bacteria; p__Proteobacteria; c__Epsilonproteobacteria; o__Campylobacterales; f__Helicobacteraceae; g__Sulfurovum; s__lithotrophicum
denovo2733	1.78329	0.192612	0.62263	1	0	0.555556	0	k__Bacteria; p__Proteobacteria; c__Gammaproteobacteria; o__Thiotrichales; f__Thiotrichaceae; g__Cocleimonas; s__
denovo8993	1.7698	0.194847	0.624695	1	0	0.222222	1.4	k__Bacteria; p__Bacteroidetes; c__[Saprospirae]; o__[Saprospirales]; f__Saprospiraceae; g__; s__
denovo4298	1.71394	0.20441	0.624695	1	0.1	0.444444	0	k__Bacteria; p__Cyanobacteria; c__ML635J-21; o__; f__; g__; s__
denovo3832	1.71394	0.20441	0.624695	1	0.1	0.444444	0	k__Bacteria; p__Proteobacteria; c__Alphaproteobacteria; o__Rickettsiales; f__mitochondria
denovo3268	1.64883	0.21621	0.624695	1	0	0.777778	3.2	k__Bacteria; p__Deferribacteres; c__Deferribacteres; o__Deferribacterales; f__; g__; s__
denovo2066	1.64653	0.21664	0.624695	1	0.4	0.888889	0	k__Bacteria; p__Proteobacteria; c__Alphaproteobacteria; o__Rickettsiales; f__mitochondria
denovo6458	1.64157	0.217571	0.624695	1	0.6	1.11111	3.6	k__Bacteria; p__Proteobacteria; c__Epsilonproteobacteria; o__Campylobacterales; f__Helicobacteraceae; g__; s__
denovo3057	1.64062	0.217749	0.624695	1	0	0.333333	0	k__Bacteria; p__Firmicutes; c__Clostridia; o__Clostridiales; f__Lachnospiraceae; g__Clostridium; s__colinum
denovo7464	1.64062	0.217749	0.624695	1	0	0.333333	0	k__Bacteria; p__Firmicutes; c__Clostridia; o__Clostridiales; f__Lachnospiraceae; g__Clostridium; s__colinum
denovo9752	1.64062	0.217749	0.624695	1	0	0.333333	0	k__Bacteria; p__GN02; c__BD1-5; o__; f__; g__; s__
denovo1892	1.64062	0.217749	0.624695	1	0	0.333333	0	k__Bacteria; p__Proteobacteria
denovo5646	1.64062	0.217749	0.624695	1	0	0.333333	0	k__Bacteria; p__Proteobacteria
denovo7099	1.64062	0.217749	0.624695	1	0	0.333333	0	k__Bacteria; p__Proteobacteria
denovo3308	1.64062	0.217749	0.624695	1	0	0.333333	0	k__Bacteria; p__Proteobacteria; c__Epsilonproteobacteria; o__Campylobacterales; f__Helicobacteraceae
denovo7533	1.64062	0.217749	0.624695	1	0	0.333333	0	k__Bacteria; p__Proteobacteria; c__Epsilonproteobacteria; o__Campylobacterales; f__Helicobacteraceae
denovo8416	1.64062	0.217749	0.624695	1	0	0.333333	0	k__Bacteria; p__Proteobacteria; c__Epsilonproteobacteria; o__Campylobacterales; f__Helicobacteraceae
denovo3517	1.64062	0.217749	0.624695	1	0	0.333333	0	k__Bacteria; p__Proteobacteria; c__Epsilonproteobacteria; o__Campylobacterales; f__Helicobacteraceae; g__; s__
denovo3546	1.64062	0.217749	0.624695	1	0	0.333333	0	k__Bacteria; p__Proteobacteria; c__Epsilonproteobacteria; o__Campylobacterales; f__Helicobacteraceae; g__Sulfurovum; s__lithotrophicum
denovo9348	1.64062	0.217749	0.624695	1	0	0.333333	0	k__Bacteria; p__Tenericutes; c__Mollicutes; o__Mycoplasmatales; f__Mycoplasmataceae; g__Candidatus Hepatoplasma; s__
denovo9557	1.64062	0.217749	0.624695	1	0	0.333333	0	k__Bacteria; p__Tenericutes; c__Mollicutes; o__Mycoplasmatales; f__Mycoplasmataceae; g__Candidatus Hepatoplasma; s__
denovo10182	1.64062	0.217749	0.624695	1	0	0.333333	0	k__Bacteria; p__Tenericutes; c__Mollicutes; o__Mycoplasmatales; f__Mycoplasmataceae; g__Candidatus Hepatoplasma; s__
denovo10457	1.64062	0.217749	0.624695	1	0	0.333333	0	k__Bacteria; p__Tenericutes; c__Mollicutes; o__Mycoplasmatales; f__Mycoplasmataceae; g__Candidatus Hepatoplasma; s__
denovo80	1.62876	0.219996	0.624695	1	0	3.44444	0	k__Bacteria; p__Deferribacteres; c__Deferribacteres; o__Deferribacterales; f__; g__; s__
denovo8577	1.59877	0.225791	0.624695	1	0.1	0	0.6	k__Bacteria; p__Deferribacteres; c__Deferribacteres; o__Deferribacterales; f__; g__; s__
denovo3146	1.59877	0.225791	0.624695	1	0.1	0	0.6	k__Bacteria; p__Proteobacteria; c__Gammaproteobacteria; o__Thiotrichales; f__Thiotrichaceae; g__Cocleimonas; s__
denovo3053	1.59559	0.226414	0.624695	1	0.2	0.333333	2.6	k__Bacteria; p__Proteobacteria; c__Epsilonproteobacteria; o__Campylobacterales; f__Campylobacteraceae
denovo2947	1.59527	0.226478	0.624695	1	0.5	28.2222	0	k__Bacteria; p__Proteobacteria; c__Deltaproteobacteria; o__Desulfobacterales; f__Desulfobulbaceae; g__Desulfocapsa; s__
denovo8872	1.5921	0.227101	0.624695	1	1.2	0.222222	0.6	k__Bacteria; p__Deferribacteres; c__Deferribacteres; o__Deferribacterales; f__; g__; s__
denovo5677	1.59189	0.227142	0.624695	1	0	2.33333	0	k__Bacteria; p__Deferribacteres; c__Deferribacteres; o__Deferribacterales; f__; g__; s__
denovo8806	1.58587	0.228333	0.624695	1	0.1	0.555556	0	k__Bacteria; p__Proteobacteria; c__Alphaproteobacteria; o__Rickettsiales; f__mitochondria
denovo7990	1.57895	0.229711	0.624695	1	0.5	0.111111	0	k__Bacteria; p__Deferribacteres; c__Deferribacteres; o__Deferribacterales; f__; g__; s__
denovo1237	1.56897	0.231714	0.624695	1	0.3	0	0.2	k__Bacteria; p__Deferribacteres; c__Deferribacteres; o__Deferribacterales; f__; g__; s__
denovo1650	1.56093	0.23334	0.624695	1	1.2	19.6667	3.6	k__Bacteria; p__Deferribacteres; c__Deferribacteres; o__Deferribacterales; f__; g__; s__
denovo429	1.53671	0.238318	0.624695	1	0.3	2.44444	0.4	k__Bacteria; p__Deferribacteres; c__Deferribacteres; o__Deferribacterales; f__; g__; s__
denovo9073	1.53539	0.238592	0.624695	1	0.1	2.55556	0.2	k__Bacteria; p__Proteobacteria; c__Gammaproteobacteria; o__Thiotrichales; f__Thiotrichaceae; g__Cocleimonas; s__
denovo349	1.53125	0.239455	0.624695	1	0.6	0	0	k__Bacteria; p__Deferribacteres; c__Deferribacteres; o__Deferribacterales; f__; g__; s__
denovo3958	1.53125	0.239455	0.624695	1	0.2	0	0	k__Bacteria; p__Proteobacteria
denovo5220	1.53125	0.239455	0.624695	1	0	0.333333	0.4	k__Bacteria; p__Tenericutes; c__Mollicutes; o__Mycoplasmatales; f__Mycoplasmataceae; g__Candidatus Hepatoplasma; s__
denovo6438	1.51079	0.243773	0.624695	1	0	0.888889	0	k__Bacteria; p__Proteobacteria; c__Betaproteobacteria; o__Burkholderiales; f__Burkholderiaceae; g__Burkholderia
denovo10169	1.47436	0.251673	0.624695	1	0	1.33333	2.6	k__Bacteria; p__Proteobacteria; c__Epsilonproteobacteria; o__Campylobacterales; f__Helicobacteraceae
denovo3616	1.43674	0.260129	0.624695	1	0	6.88889	0	k__Bacteria; p__Proteobacteria; c__Epsilonproteobacteria; o__Campylobacterales; f__Helicobacteraceae; g__; s__
denovo6502	1.43113	0.261415	0.624695	1	0.5	1.55556	1	k__Bacteria; p__Proteobacteria
denovo5876	1.42585	0.262633	0.624695	1	0.1	1.88889	0	k__Bacteria; p__Proteobacteria; c__Epsilonproteobacteria; o__Campylobacterales; f__Helicobacteraceae; g__Sulfurovum; s__lithotrophicum
denovo1412	1.41892	0.264241	0.624695	1	0	0.444444	0	k__Bacteria; p__Firmicutes; c__Clostridia; o__Clostridiales; f__Lachnospiraceae; g__Clostridium; s__colinum
denovo1759	1.41892	0.264241	0.624695	1	0	0.444444	0	k__Bacteria; p__Firmicutes; c__Clostridia; o__Clostridiales; f__Lachnospiraceae; g__Clostridium; s__colinum
denovo3782	1.41892	0.264241	0.624695	1	0	0.444444	0	k__Bacteria; p__Proteobacteria; c__Alphaproteobacteria; o__Rickettsiales; f__mitochondria
denovo6987	1.41892	0.264241	0.624695	1	0	0.444444	0	k__Bacteria; p__Proteobacteria; c__Epsilonproteobacteria; o__Campylobacterales
denovo2031	1.41892	0.264241	0.624695	1	0	0.444444	0	k__Bacteria; p__Proteobacteria; c__Epsilonproteobacteria; o__Campylobacterales; f__Helicobacteraceae
denovo6493	1.41892	0.264241	0.624695	1	0	0.444444	0	k__Bacteria; p__Proteobacteria; c__Epsilonproteobacteria; o__Campylobacterales; f__Helicobacteraceae
denovo8107	1.41892	0.264241	0.624695	1	0	1.33333	0	k__Bacteria; p__Proteobacteria; c__Epsilonproteobacteria; o__Campylobacterales; f__Helicobacteraceae
denovo4093	1.41806	0.264441	0.624695	1	0	4.77778	15.4	k__Bacteria; p__Proteobacteria; c__Epsilonproteobacteria; o__Campylobacterales; f__Helicobacteraceae; g__; s__
denovo3013	1.39122	0.270775	0.624695	1	0.1	5.88889	0.2	k__Bacteria; p__Bacteroidetes; c__Flavobacteriia; o__Flavobacteriales; f__Flavobacteriaceae; g__; s__
denovo5462	1.3767	0.274273	0.624695	1	0	0.111111	0.4	k__Bacteria; p__Proteobacteria; c__Epsilonproteobacteria; o__Campylobacterales; f__Helicobacteraceae
denovo3081	1.3767	0.274273	0.624695	1	0	0.111111	0.4	k__Bacteria; p__Proteobacteria; c__Epsilonproteobacteria; o__Campylobacterales; f__Helicobacteraceae; g__; s__
denovo873	1.3767	0.274273	0.624695	1	0	0.111111	0.4	k__Bacteria; p__Tenericutes; c__Mollicutes; o__Mycoplasmatales; f__Mycoplasmataceae; g__Candidatus Hepatoplasma; s__
denovo1229	1.3767	0.274273	0.624695	1	0	0.111111	0.4	k__Bacteria; p__Tenericutes; c__Mollicutes; o__Mycoplasmatales; f__Mycoplasmataceae; g__Candidatus Hepatoplasma; s__
denovo9288	1.3767	0.274273	0.624695	1	0	0.111111	0.4	k__Bacteria; p__Tenericutes; c__Mollicutes; o__Mycoplasmatales; f__Mycoplasmataceae; g__Candidatus Hepatoplasma; s__
denovo7166	1.37548	0.274569	0.624695	1	0.1	0.111111	0.8	k__Bacteria; p__Proteobacteria
denovo2608	1.35181	0.28038	0.624695	1	0	3.11111	0	k__Bacteria; p__Proteobacteria; c__Epsilonproteobacteria; o__Campylobacterales; f__Helicobacteraceae; g__; s__
denovo4357	1.35139	0.280486	0.624695	1	0	9.66667	0	k__Bacteria; p__Proteobacteria; c__Epsilonproteobacteria; o__Campylobacterales; f__Helicobacteraceae; g__; s__
denovo7393	1.34994	0.280846	0.624695	1	0	2.66667	0.2	k__Bacteria; p__Proteobacteria; c__Epsilonproteobacteria; o__Campylobacterales; f__Helicobacteraceae; g__; s__
denovo6909	1.34791	0.281352	0.624695	1	0.9	54.1111	5.8	k__Bacteria; p__Proteobacteria; c__Gammaproteobacteria; o__Thiotrichales; f__Thiotrichaceae; g__Cocleimonas; s__
denovo2371	1.34547	0.28196	0.624695	1	0.1	1.44444	0.4	k__Bacteria; p__Proteobacteria; c__Betaproteobacteria; o__Burkholderiales; f__Comamonadaceae; g__Variovorax; s__paradoxus
denovo4123	1.34451	0.2822	0.624695	1	0.3	0	0	k__Bacteria; p__Deferribacteres; c__Deferribacteres; o__Deferribacterales; f__; g__; s__
denovo7531	1.34451	0.2822	0.624695	1	0.3	0	0	k__Bacteria; p__Deferribacteres; c__Deferribacteres; o__Deferribacterales; f__; g__; s__
denovo9526	1.34451	0.2822	0.624695	1	0.6	0	0	k__Bacteria; p__Proteobacteria; c__Alphaproteobacteria; o__Rickettsiales; f__mitochondria
denovo706	1.34451	0.2822	0.624695	1	0.1	0	0.4	k__Bacteria; p__Proteobacteria; c__Epsilonproteobacteria; o__Campylobacterales; f__Helicobacteraceae; g__; s__
denovo10280	1.34451	0.2822	0.624695	1	0.3	0	0	k__Bacteria; p__Proteobacteria; c__Epsilonproteobacteria; o__Campylobacterales; f__Helicobacteraceae; g__Sulfurimonas; s__
denovo6018	1.34367	0.282412	0.624695	1	0	0.888889	0.8	k__Bacteria; p__Proteobacteria; c__Alphaproteobacteria; o__Rhizobiales; f__Phyllobacteriaceae; g__Mesorhizobium
denovo3697	1.34233	0.282747	0.624695	1	0	1	0	k__Bacteria; p__Proteobacteria; c__Epsilonproteobacteria; o__Campylobacterales; f__Helicobacteraceae; g__Sulfurovum; s__lithotrophicum
denovo2965	1.34233	0.282747	0.624695	1	0	1	0	k__Bacteria; p__Proteobacteria; c__Gammaproteobacteria; o__Thiotrichales; f__Thiotrichaceae; g__Cocleimonas; s__
denovo6917	1.32678	0.286674	0.624695	1	0.1	1	0.2	k__Bacteria; p__Proteobacteria; c__Betaproteobacteria; o__Burkholderiales; f__Alcaligenaceae
denovo811	1.32404	0.287374	0.624695	1	0	0.777778	0.4	k__Bacteria; p__Bacteroidetes; c__[Saprospirae]; o__[Saprospirales]; f__Chitinophagaceae; g__; s__
denovo10455	1.32335	0.28755	0.624695	1	0.3	0.666667	0	k__Bacteria; p__Tenericutes; c__Mollicutes; o__Mycoplasmatales; f__Mycoplasmataceae; g__Candidatus Hepatoplasma; s__
denovo10556	1.32267	0.287723	0.624695	1	18.7	768.556	100.2	k__Bacteria; p__Proteobacteria; c__Epsilonproteobacteria; o__Campylobacterales; f__Helicobacteraceae; g__; s__
denovo9017	1.28174	0.298393	0.624695	1	0	0.555556	0	k__Bacteria; p__Proteobacteria
denovo1463	1.28174	0.298393	0.624695	1	0	1.11111	0	k__Bacteria; p__Proteobacteria; c__Epsilonproteobacteria; o__Campylobacterales; f__Helicobacteraceae; g__; s__
denovo6424	1.28174	0.298393	0.624695	1	0	1.11111	0	k__Bacteria; p__Proteobacteria; c__Epsilonproteobacteria; o__Campylobacterales; f__Helicobacteraceae; g__; s__
denovo6598	1.28174	0.298393	0.624695	1	0	0.555556	0	k__Bacteria; p__Proteobacteria; c__Epsilonproteobacteria; o__Campylobacterales; f__Helicobacteraceae; g__; s__
denovo7144	1.28174	0.298393	0.624695	1	0	0.555556	0	k__Bacteria; p__Proteobacteria; c__Epsilonproteobacteria; o__Campylobacterales; f__Helicobacteraceae; g__; s__
denovo9519	1.28174	0.298393	0.624695	1	0	0.555556	0	k__Bacteria; p__Proteobacteria; c__Epsilonproteobacteria; o__Campylobacterales; f__Helicobacteraceae; g__; s__
denovo4839	1.2757	0.300004	0.624695	1	0	0.222222	0.4	k__Bacteria; p__Proteobacteria; c__Gammaproteobacteria; o__Xanthomonadales; f__Xanthomonadaceae; g__Stenotrophomonas
denovo9211	1.23255	0.311793	0.624695	1	0	4.77778	9	k__Bacteria; p__Bacteroidetes
denovo4103	1.21887	0.315636	0.624695	1	0	3.77778	0	k__Bacteria; p__Proteobacteria; c__Epsilonproteobacteria; o__Campylobacterales; f__Helicobacteraceae
denovo1176	1.21004	0.318145	0.624695	1	0.3	0.111111	0	k__Bacteria; p__Deferribacteres; c__Deferribacteres; o__Deferribacterales; f__; g__; s__
denovo5441	1.21004	0.318145	0.624695	1	0.3	0.111111	0	k__Bacteria; p__Deferribacteres; c__Deferribacteres; o__Deferribacterales; f__; g__; s__
denovo5822	1.21004	0.318145	0.624695	1	0.3	0.111111	0	k__Bacteria; p__Deferribacteres; c__Deferribacteres; o__Deferribacterales; f__; g__; s__
denovo9722	1.20446	0.319741	0.624695	1	0.4	1.22222	0.6	k__Bacteria; p__Tenericutes; c__Mollicutes; o__Mycoplasmatales; f__Mycoplasmataceae; g__Candidatus Hepatoplasma; s__
denovo5219	1.20304	0.320147	0.624695	1	0.6	47.5556	0	k__Bacteria; p__Proteobacteria; c__Alphaproteobacteria; o__Rhodobacterales; f__Rhodobacteraceae
denovo7764	1.20106	0.320717	0.624695	1	0	0.222222	0.2	k__Bacteria; p__Proteobacteria; c__Alphaproteobacteria; o__Rickettsiales; f__mitochondria
denovo5183	1.20106	0.320717	0.624695	1	0	0.222222	0.2	k__Bacteria; p__Tenericutes; c__Mollicutes; o__Mycoplasmatales; f__Mycoplasmataceae; g__Candidatus Hepatoplasma; s__
denovo8693	1.20106	0.320717	0.624695	1	0	0.222222	0.2	k__Bacteria; p__Tenericutes; c__Mollicutes; o__Mycoplasmatales; f__Mycoplasmataceae; g__Candidatus Hepatoplasma; s__
denovo8950	1.20106	0.320717	0.624695	1	0	0.222222	0.2	k__Bacteria; p__Tenericutes; c__Mollicutes; o__Mycoplasmatales; f__Mycoplasmataceae; g__Candidatus Hepatoplasma; s__
denovo470	1.19441	0.322639	0.624695	1	0.6	0.222222	2.6	k__Bacteria; p__Proteobacteria; c__Epsilonproteobacteria; o__Campylobacterales; f__Helicobacteraceae; g__; s__
denovo6683	1.19318	0.322994	0.624695	1	0	0.666667	0	k__Bacteria; p__Firmicutes; c__Clostridia; o__Clostridiales; f__Lachnospiraceae; g__Clostridium; s__colinum
denovo1770	1.19318	0.322994	0.624695	1	0	1.33333	0	k__Bacteria; p__Proteobacteria; c__Alphaproteobacteria; o__Rickettsiales; f__mitochondria
denovo1844	1.19318	0.322994	0.624695	1	0	0.666667	0	k__Bacteria; p__Proteobacteria; c__Epsilonproteobacteria; o__Campylobacterales; f__Helicobacteraceae
denovo5910	1.19318	0.322994	0.624695	1	0	1.33333	0	k__Bacteria; p__Proteobacteria; c__Epsilonproteobacteria; o__Campylobacterales; f__Helicobacteraceae; g__; s__
denovo383	1.18504	0.325364	0.624695	1	0.2	16	10	k__Bacteria; p__Bacteroidetes; c__Flavobacteriia; o__Flavobacteriales; f__Flavobacteriaceae; g__; s__
denovo5663	1.16667	0.330785	0.624695	1	0.4	0	0	k__Bacteria; p__Bacteroidetes; c__Bacteroidia; o__Bacteroidales; f__; g__; s__
denovo1178	1.16667	0.330785	0.624695	1	0.4	0	0	k__Bacteria; p__Proteobacteria; c__Epsilonproteobacteria; o__Campylobacterales; f__Helicobacteraceae; g__; s__
denovo8992	1.16461	0.331398	0.624695	1	15.3	153	199.4	k__Bacteria; p__Proteobacteria; c__Epsilonproteobacteria; o__Campylobacterales; f__Helicobacteraceae; g__; s__
denovo3024	1.15921	0.333014	0.624695	1	0.6	4.66667	0	k__Bacteria; p__Bacteroidetes; c__Flavobacteriia; o__Flavobacteriales; f__Cryomorphaceae; g__Crocinitomix; s__
denovo5691	1.15031	0.335695	0.624695	1	0	2.22222	0	k__Bacteria; p__Firmicutes; c__Clostridia; o__Clostridiales; f__Lachnospiraceae; g__Clostridium; s__colinum
denovo93	1.13564	0.340166	0.624695	1	0.1	0.666667	0.4	k__Bacteria; p__Proteobacteria; c__Alphaproteobacteria
denovo2612	1.13226	0.341204	0.624695	1	0	0.777778	0	k__Bacteria; p__Bacteroidetes; c__Flavobacteriia; o__Flavobacteriales; f__Flavobacteriaceae; g__Lutimonas; s__
denovo1443	1.13226	0.341204	0.624695	1	0	0.777778	0	k__Bacteria; p__Proteobacteria; c__Epsilonproteobacteria; o__Campylobacterales; f__Helicobacteraceae; g__; s__
denovo6189	1.13226	0.341204	0.624695	1	0	0.777778	0	k__Bacteria; p__Proteobacteria; c__Gammaproteobacteria
denovo4021	1.12372	0.343847	0.624695	1	0	1.66667	0	k__Bacteria; p__Proteobacteria; c__Gammaproteobacteria; o__Thiotrichales; f__Thiotrichaceae; g__Cocleimonas; s__
denovo7673	1.12268	0.344169	0.624695	1	0.4	22.5556	0	k__Bacteria; p__Proteobacteria; c__Epsilonproteobacteria; o__Campylobacterales; f__Helicobacteraceae; g__; s__
denovo3168	1.08944	0.354676	0.624695	1	0	0.444444	0.2	k__Bacteria; p__Proteobacteria; c__Epsilonproteobacteria; o__Campylobacterales; f__Helicobacteraceae; g__; s__
denovo3133	1.08808	0.355112	0.624695	1	0	0.888889	0	k__Bacteria; p__Proteobacteria; c__Epsilonproteobacteria; o__Campylobacterales; f__Helicobacteraceae; g__; s__
denovo2010	1.07127	0.360569	0.624695	1	0.3	1.44444	0	k__Bacteria; p__Proteobacteria; c__Gammaproteobacteria; o__Thiotrichales; f__Thiotrichaceae; g__Cocleimonas; s__
denovo3718	1.07086	0.3607	0.624695	1	4.4	32.2222	6	k__Bacteria; p__Proteobacteria; c__Betaproteobacteria; o__Burkholderiales; f__Oxalobacteraceae; g__Ralstonia; s__
denovo6537	1.06512	0.362585	0.624695	1	0.1	1.11111	0.4	k__Bacteria; p__Bacteroidetes; c__[Saprospirae]; o__[Saprospirales]; f__Chitinophagaceae; g__Sediminibacterium; s__
denovo10404	1.06419	0.362893	0.624695	1	0	2	0	k__Bacteria; p__Proteobacteria; c__Epsilonproteobacteria; o__Campylobacterales; f__Helicobacteraceae
denovo3757	1.04448	0.369452	0.624695	1	0.2	5.11111	0	k__Bacteria; p__Bacteroidetes; c__Flavobacteriia; o__Flavobacteriales; f__Flavobacteriaceae; g__Polaribacter; s__
denovo161	1.0373	0.371873	0.624695	1	0.2	0.666667	0.2	k__Bacteria; p__Proteobacteria; c__Alphaproteobacteria; o__Rhizobiales; f__Bradyrhizobiaceae; g__Bradyrhizobium; s__
denovo7235	1.02853	0.374855	0.624695	1	0.3	0.555556	0	k__Bacteria; p__Proteobacteria; c__Alphaproteobacteria
denovo5768	1.01348	0.380031	0.624695	1	0	0.888889	0.6	k__Bacteria; p__Proteobacteria; c__Epsilonproteobacteria; o__Campylobacterales; f__Helicobacteraceae; g__; s__
denovo4909	1.01309	0.380165	0.624695	1	1.8	19.1111	1.2	k__Bacteria; p__Proteobacteria; c__Epsilonproteobacteria
denovo7285	1.00769	0.382042	0.624695	1	0	1.22222	0	k__Bacteria; p__Proteobacteria; c__Epsilonproteobacteria; o__Campylobacterales; f__Helicobacteraceae; g__; s__
denovo7611	1.00682	0.382345	0.624695	1	0.2	7.66667	9	k__Bacteria; p__Bacteroidetes; c__Flavobacteriia; o__Flavobacteriales; f__Flavobacteriaceae
denovo8490	1.00176	0.384115	0.624695	1	0.3	4.33333	0.6	k__Bacteria; p__Proteobacteria; c__Alphaproteobacteria; o__Rhodobacterales; f__Rhodobacteraceae
denovo4580	0.99756	0.385592	0.624695	1	4.2	37	7.8	k__Bacteria; p__Cyanobacteria; c__ML635J-21; o__; f__; g__; s__
denovo1373	0.993315	0.38709	0.624695	1	0.1	1.88889	0	k__Bacteria; p__Proteobacteria; c__Alphaproteobacteria; o__Rhodobacterales; f__Rhodobacteraceae; g__; s__
denovo9596	0.984375	0.390266	0.624695	1	0.2	0	0.2	k__Bacteria; p__Deferribacteres; c__Deferribacteres; o__Deferribacterales; f__; g__; s__
denovo3435	0.984375	0.390266	0.624695	1	0.2	0	0.2	k__Bacteria; p__Tenericutes; c__Mollicutes; o__Mycoplasmatales; f__Mycoplasmataceae; g__Candidatus Hepatoplasma; s__
denovo5994	0.976287	0.393163	0.624695	1	0	1.44444	0	k__Bacteria; p__Proteobacteria; c__Epsilonproteobacteria; o__Campylobacterales; f__Helicobacteraceae; g__; s__
denovo10132	0.975176	0.393563	0.624695	1	1.3	45.4444	2.8	k__Bacteria; p__Proteobacteria; c__Epsilonproteobacteria; o__Campylobacterales; f__Helicobacteraceae; g__; s__
denovo186	0.974013	0.393982	0.624695	1	2.7	4.22222	1.8	k__Bacteria; p__Proteobacteria; c__Alphaproteobacteria; o__Rickettsiales; f__mitochondria
denovo627	0.964399	0.397465	0.624695	1	0.4	8	0	k__Bacteria; p__Proteobacteria; c__Epsilonproteobacteria; o__Campylobacterales; f__Helicobacteraceae; g__; s__
denovo8366	0.963083	0.397944	0.624695	1	0.7	5.11111	1.4	k__Bacteria; p__Deferribacteres; c__Deferribacteres; o__Deferribacterales; f__; g__; s__
denovo5770	0.959113	0.399394	0.624695	1	0.5	3.44444	0.8	k__Bacteria; p__Cyanobacteria; c__ML635J-21; o__; f__; g__; s__
denovo7973	0.950101	0.402708	0.624695	1	0.6	1.77778	0.2	k__Bacteria; p__Proteobacteria; c__Gammaproteobacteria
denovo7705	0.944803	0.404669	0.624695	1	0.2	1.77778	0.6	k__Bacteria; p__Proteobacteria; c__Betaproteobacteria; o__Burkholderiales; f__Oxalobacteraceae; g__Ralstonia; s__
denovo5795	0.94268	0.405459	0.624695	1	0.5	0.222222	0	k__Bacteria; p__Proteobacteria; c__Epsilonproteobacteria; o__Campylobacterales; f__Helicobacteraceae; g__; s__
denovo1556	0.940355	0.406325	0.624695	1	0	3.11111	2.8	k__Bacteria; p__Proteobacteria; c__Epsilonproteobacteria; o__Campylobacterales; f__Helicobacteraceae; g__; s__
denovo4617	0.934302	0.408589	0.624695	1	0.4	0.777778	1.2	k__Bacteria; p__Proteobacteria
denovo1215	0.933677	0.408823	0.624695	1	0.1	12.5556	0.4	k__Bacteria; p__Proteobacteria; c__Alphaproteobacteria; o__Rhodobacterales; f__Rhodobacteraceae
denovo2222	0.928571	0.410745	0.624695	1	0.1	0.333333	0	k__Bacteria; p__Proteobacteria; c__Alphaproteobacteria; o__Rickettsiales; f__mitochondria
denovo6519	0.928571	0.410745	0.624695	1	0.3	0	0.2	k__Bacteria; p__Proteobacteria; c__Epsilonproteobacteria; o__Nautiliales; f__; g__; s__
denovo5119	0.928302	0.410847	0.624695	1	0	3.11111	3	k__Bacteria; p__Proteobacteria; c__Epsilonproteobacteria; o__Campylobacterales; f__Helicobacteraceae; g__; s__
denovo1069	0.927305	0.411223	0.624695	1	0.1	13.4444	0	k__Bacteria; p__Bacteroidetes; c__Flavobacteriia; o__Flavobacteriales; f__Flavobacteriaceae
denovo10161	0.911618	0.417198	0.624695	1	0.3	0.111111	0.8	k__Bacteria; p__Proteobacteria
denovo7854	0.910369	0.417677	0.624695	1	0.1	1	0	k__Bacteria; p__Proteobacteria; c__Betaproteobacteria; o__Burkholderiales; f__Burkholderiaceae; g__Burkholderia; s__tuberum
denovo7269	0.909801	0.417896	0.624695	1	0.2	0.444444	0	k__Bacteria; p__Proteobacteria; c__Epsilonproteobacteria; o__Campylobacterales; f__Helicobacteraceae
denovo2874	0.905771	0.419449	0.624695	1	23.8	88.7778	20	k__Bacteria; p__Proteobacteria; c__Epsilonproteobacteria; o__Campylobacterales; f__Helicobacteraceae; g__; s__
denovo9586	0.903962	0.420148	0.624695	1	0.6	1.55556	0.4	k__Bacteria; p__Proteobacteria
denovo8934	0.898026	0.422451	0.624695	1	0	0.111111	0.2	k__Bacteria; p__Actinobacteria; c__Actinobacteria; o__Actinomycetales; f__Dietziaceae; g__Dietzia; s__
denovo3008	0.898026	0.422451	0.624695	1	0	0.111111	0.2	k__Bacteria; p__Proteobacteria
denovo3219	0.898026	0.422451	0.624695	1	0	0.111111	0.2	k__Bacteria; p__Proteobacteria
denovo4042	0.898026	0.422451	0.624695	1	0	0.222222	0.4	k__Bacteria; p__Proteobacteria; c__Alphaproteobacteria; o__Caulobacterales; f__Caulobacteraceae; g__Caulobacter; s__
denovo7278	0.898026	0.422451	0.624695	1	0	0.111111	0.2	k__Bacteria; p__Proteobacteria; c__Alphaproteobacteria; o__Rickettsiales; f__mitochondria
denovo1967	0.898026	0.422451	0.624695	1	0	0.111111	0.2	k__Bacteria; p__Proteobacteria; c__Epsilonproteobacteria; o__Campylobacterales; f__Campylobacteraceae; g__Sulfurospirillum; s__
denovo3660	0.898026	0.422451	0.624695	1	0	0.222222	0.4	k__Bacteria; p__Proteobacteria; c__Epsilonproteobacteria; o__Campylobacterales; f__Helicobacteraceae
denovo5485	0.898026	0.422451	0.624695	1	0	0.111111	0.2	k__Bacteria; p__Proteobacteria; c__Epsilonproteobacteria; o__Campylobacterales; f__Helicobacteraceae; g__; s__
denovo9511	0.898026	0.422451	0.624695	1	0	0.111111	0.2	k__Bacteria; p__Proteobacteria; c__Epsilonproteobacteria; o__Campylobacterales; f__Helicobacteraceae; g__; s__
denovo10353	0.898026	0.422451	0.624695	1	0	0.111111	0.2	k__Bacteria; p__Tenericutes; c__Mollicutes; o__Mycoplasmatales; f__Mycoplasmataceae; g__Candidatus Hepatoplasma; s__
denovo10123	0.887158	0.426704	0.624695	1	0.9	45.8889	15.6	k__Bacteria; p__Proteobacteria; c__Epsilonproteobacteria; o__Campylobacterales; f__Helicobacteraceae; g__; s__
denovo103	0.842256	0.444778	0.624695	1	0.1	1	0.6	k__Bacteria; p__Proteobacteria; c__Epsilonproteobacteria; o__Campylobacterales; f__Helicobacteraceae; g__; s__
denovo3954	0.827324	0.450973	0.624695	1	0.1	0.777778	1	k__Bacteria; p__Proteobacteria; c__Epsilonproteobacteria; o__Campylobacterales; f__Helicobacteraceae; g__; s__
denovo3414	0.826838	0.451176	0.624695	1	0.2	1.44444	0.2	k__Bacteria; p__Proteobacteria; c__Alphaproteobacteria; o__Sphingomonadales; f__Sphingomonadaceae; g__Sphingomonas
denovo4036	0.825028	0.451934	0.624695	1	2	8.11111	8.8	k__Bacteria; p__Deferribacteres; c__Deferribacteres; o__Deferribacterales; f__; g__; s__
denovo2166	0.823529	0.452563	0.624695	1	0.1	0	0.2	k__Bacteria; p__Proteobacteria; c__Alphaproteobacteria; o__Rickettsiales; f__mitochondria
denovo5697	0.823529	0.452563	0.624695	1	0.1	0	0.2	k__Bacteria; p__Proteobacteria; c__Epsilonproteobacteria; o__Campylobacterales; f__Helicobacteraceae; g__; s__
denovo6040	0.823529	0.452563	0.624695	1	0.1	0	0.2	k__Bacteria; p__Proteobacteria; c__Epsilonproteobacteria; o__Nautiliales; f__; g__; s__
denovo4485	0.820312	0.453915	0.624695	1	0	0.333333	0	k__Bacteria; p__Acidobacteria; c__DA052; o__Ellin6513; f__; g__; s__
denovo7440	0.820312	0.453915	0.624695	1	0	0.222222	0	k__Bacteria; p__Bacteroidetes; c__[Saprospirae]; o__[Saprospirales]; f__Saprospiraceae; g__; s__
denovo633	0.820312	0.453915	0.624695	1	0	1.11111	0	k__Bacteria; p__Bacteroidetes; c__Bacteroidia; o__Bacteroidales; f__; g__; s__
denovo4309	0.820312	0.453915	0.624695	1	0	0.444444	0	k__Bacteria; p__Bacteroidetes; c__Flavobacteriia; o__Flavobacteriales
denovo139	0.820312	0.453915	0.624695	1	0	0.222222	0	k__Bacteria; p__Deferribacteres; c__Deferribacteres; o__Deferribacterales; f__; g__; s__
denovo1052	0.820312	0.453915	0.624695	1	0	0.444444	0	k__Bacteria; p__Deferribacteres; c__Deferribacteres; o__Deferribacterales; f__; g__; s__
denovo2196	0.820312	0.453915	0.624695	1	0	0.333333	0	k__Bacteria; p__Deferribacteres; c__Deferribacteres; o__Deferribacterales; f__; g__; s__
denovo4373	0.820312	0.453915	0.624695	1	0	0.444444	0	k__Bacteria; p__Deferribacteres; c__Deferribacteres; o__Deferribacterales; f__; g__; s__
denovo10093	0.820312	0.453915	0.624695	1	0	0.444444	0	k__Bacteria; p__Deferribacteres; c__Deferribacteres; o__Deferribacterales; f__; g__; s__
denovo4204	0.820312	0.453915	0.624695	1	0	0.555556	0	k__Bacteria; p__Firmicutes; c__Clostridia; o__Clostridiales; f__Lachnospiraceae; g__Clostridium; s__colinum
denovo5857	0.820312	0.453915	0.624695	1	0	0.666667	0	k__Bacteria; p__Firmicutes; c__Clostridia; o__Clostridiales; f__Lachnospiraceae; g__Clostridium; s__colinum
denovo6454	0.820312	0.453915	0.624695	1	0	0.333333	0	k__Bacteria; p__Firmicutes; c__Clostridia; o__Clostridiales; f__Lachnospiraceae; g__Clostridium; s__colinum
denovo8468	0.820312	0.453915	0.624695	1	0	2.11111	0	k__Bacteria; p__Firmicutes; c__Clostridia; o__Clostridiales; f__Lachnospiraceae; g__Clostridium; s__colinum
denovo8541	0.820312	0.453915	0.624695	1	0	0.333333	0	k__Bacteria; p__Firmicutes; c__Clostridia; o__Clostridiales; f__Lachnospiraceae; g__Clostridium; s__colinum
denovo8738	0.820312	0.453915	0.624695	1	0	0.222222	0	k__Bacteria; p__GN02; c__IIB17; o__; f__; g__; s__
denovo626	0.820312	0.453915	0.624695	1	0	0.111111	0	k__Bacteria; p__Proteobacteria
denovo8013	0.820312	0.453915	0.624695	1	0	0.555556	0	k__Bacteria; p__Proteobacteria
denovo268	0.820312	0.453915	0.624695	1	0	0.111111	0	k__Bacteria; p__Proteobacteria; c__Alphaproteobacteria
denovo5739	0.820312	0.453915	0.624695	1	0	0.333333	0	k__Bacteria; p__Proteobacteria; c__Alphaproteobacteria; o__Caulobacterales; f__Caulobacteraceae; g__; s__
denovo4174	0.820312	0.453915	0.624695	1	0	0.222222	0	k__Bacteria; p__Proteobacteria; c__Alphaproteobacteria; o__Rhizobiales; f__Phyllobacteriaceae; g__Aminobacter; s__
denovo3501	0.820312	0.453915	0.624695	1	0	0.111111	0	k__Bacteria; p__Proteobacteria; c__Alphaproteobacteria; o__Rickettsiales; f__mitochondria
denovo4482	0.820312	0.453915	0.624695	1	0	0.333333	0	k__Bacteria; p__Proteobacteria; c__Alphaproteobacteria; o__Rickettsiales; f__mitochondria
denovo6934	0.820312	0.453915	0.624695	1	0	0.222222	0	k__Bacteria; p__Proteobacteria; c__Alphaproteobacteria; o__Rickettsiales; f__mitochondria
denovo6951	0.820312	0.453915	0.624695	1	0	0.333333	0	k__Bacteria; p__Proteobacteria; c__Alphaproteobacteria; o__Rickettsiales; f__mitochondria
denovo7925	0.820312	0.453915	0.624695	1	0	0.111111	0	k__Bacteria; p__Proteobacteria; c__Alphaproteobacteria; o__Rickettsiales; f__mitochondria
denovo8233	0.820312	0.453915	0.624695	1	0	0.111111	0	k__Bacteria; p__Proteobacteria; c__Alphaproteobacteria; o__Rickettsiales; f__mitochondria
denovo8954	0.820312	0.453915	0.624695	1	0	0.222222	0	k__Bacteria; p__Proteobacteria; c__Alphaproteobacteria; o__Rickettsiales; f__mitochondria
denovo9116	0.820312	0.453915	0.624695	1	0	0.111111	0	k__Bacteria; p__Proteobacteria; c__Alphaproteobacteria; o__Rickettsiales; f__mitochondria
denovo5629	0.820312	0.453915	0.624695	1	0	0.333333	0	k__Bacteria; p__Proteobacteria; c__Betaproteobacteria; o__Burkholderiales; f__Burkholderiaceae; g__Burkholderia; s__
denovo5548	0.820312	0.453915	0.624695	1	0	0.444444	0	k__Bacteria; p__Proteobacteria; c__Deltaproteobacteria; o__Desulfobacterales; f__Desulfobulbaceae; g__Desulfocapsa; s__
denovo5467	0.820312	0.453915	0.624695	1	0	0.111111	0	k__Bacteria; p__Proteobacteria; c__Deltaproteobacteria; o__Myxococcales; f__OM27; g__; s__
denovo4141	0.820312	0.453915	0.624695	1	0	0.444444	0	k__Bacteria; p__Proteobacteria; c__Epsilonproteobacteria; o__Campylobacterales; f__Campylobacteraceae; g__; s__
denovo7322	0.820312	0.453915	0.624695	1	0	0.333333	0	k__Bacteria; p__Proteobacteria; c__Epsilonproteobacteria; o__Campylobacterales; f__Campylobacteraceae; g__Arcobacter; s__
denovo9094	0.820312	0.453915	0.624695	1	0	0.333333	0	k__Bacteria; p__Proteobacteria; c__Epsilonproteobacteria; o__Campylobacterales; f__Campylobacteraceae; g__Arcobacter; s__
denovo464	0.820312	0.453915	0.624695	1	0	0.111111	0	k__Bacteria; p__Proteobacteria; c__Epsilonproteobacteria; o__Campylobacterales; f__Helicobacteraceae
denovo598	0.820312	0.453915	0.624695	1	0	0.111111	0	k__Bacteria; p__Proteobacteria; c__Epsilonproteobacteria; o__Campylobacterales; f__Helicobacteraceae
denovo1315	0.820312	0.453915	0.624695	1	0	0.444444	0	k__Bacteria; p__Proteobacteria; c__Epsilonproteobacteria; o__Campylobacterales; f__Helicobacteraceae
denovo1953	0.820312	0.453915	0.624695	1	0	1.44444	0	k__Bacteria; p__Proteobacteria; c__Epsilonproteobacteria; o__Campylobacterales; f__Helicobacteraceae
denovo2170	0.820312	0.453915	0.624695	1	0	0.333333	0	k__Bacteria; p__Proteobacteria; c__Epsilonproteobacteria; o__Campylobacterales; f__Helicobacteraceae
denovo2504	0.820312	0.453915	0.624695	1	0	0.333333	0	k__Bacteria; p__Proteobacteria; c__Epsilonproteobacteria; o__Campylobacterales; f__Helicobacteraceae
denovo3096	0.820312	0.453915	0.624695	1	0	0.333333	0	k__Bacteria; p__Proteobacteria; c__Epsilonproteobacteria; o__Campylobacterales; f__Helicobacteraceae
denovo3700	0.820312	0.453915	0.624695	1	0	0.333333	0	k__Bacteria; p__Proteobacteria; c__Epsilonproteobacteria; o__Campylobacterales; f__Helicobacteraceae
denovo3717	0.820312	0.453915	0.624695	1	0	0.555556	0	k__Bacteria; p__Proteobacteria; c__Epsilonproteobacteria; o__Campylobacterales; f__Helicobacteraceae
denovo4147	0.820312	0.453915	0.624695	1	0	0.444444	0	k__Bacteria; p__Proteobacteria; c__Epsilonproteobacteria; o__Campylobacterales; f__Helicobacteraceae
denovo4684	0.820312	0.453915	0.624695	1	0	0.555556	0	k__Bacteria; p__Proteobacteria; c__Epsilonproteobacteria; o__Campylobacterales; f__Helicobacteraceae
denovo5825	0.820312	0.453915	0.624695	1	0	0.333333	0	k__Bacteria; p__Proteobacteria; c__Epsilonproteobacteria; o__Campylobacterales; f__Helicobacteraceae
denovo6257	0.820312	0.453915	0.624695	1	0	0.222222	0	k__Bacteria; p__Proteobacteria; c__Epsilonproteobacteria; o__Campylobacterales; f__Helicobacteraceae
denovo6354	0.820312	0.453915	0.624695	1	0	0.111111	0	k__Bacteria; p__Proteobacteria; c__Epsilonproteobacteria; o__Campylobacterales; f__Helicobacteraceae
denovo6410	0.820312	0.453915	0.624695	1	0	0.333333	0	k__Bacteria; p__Proteobacteria; c__Epsilonproteobacteria; o__Campylobacterales; f__Helicobacteraceae
denovo7651	0.820312	0.453915	0.624695	1	0	0.444444	0	k__Bacteria; p__Proteobacteria; c__Epsilonproteobacteria; o__Campylobacterales; f__Helicobacteraceae
denovo8811	0.820312	0.453915	0.624695	1	0	0.444444	0	k__Bacteria; p__Proteobacteria; c__Epsilonproteobacteria; o__Campylobacterales; f__Helicobacteraceae
denovo9913	0.820312	0.453915	0.624695	1	0	0.333333	0	k__Bacteria; p__Proteobacteria; c__Epsilonproteobacteria; o__Campylobacterales; f__Helicobacteraceae
denovo303	0.820312	0.453915	0.624695	1	0	0.333333	0	k__Bacteria; p__Proteobacteria; c__Epsilonproteobacteria; o__Campylobacterales; f__Helicobacteraceae; g__; s__
denovo1014	0.820312	0.453915	0.624695	1	0	0.444444	0	k__Bacteria; p__Proteobacteria; c__Epsilonproteobacteria; o__Campylobacterales; f__Helicobacteraceae; g__; s__
denovo1261	0.820312	0.453915	0.624695	1	0	0.333333	0	k__Bacteria; p__Proteobacteria; c__Epsilonproteobacteria; o__Campylobacterales; f__Helicobacteraceae; g__; s__
denovo2500	0.820312	0.453915	0.624695	1	0	0.222222	0	k__Bacteria; p__Proteobacteria; c__Epsilonproteobacteria; o__Campylobacterales; f__Helicobacteraceae; g__; s__
denovo4189	0.820312	0.453915	0.624695	1	0	0.444444	0	k__Bacteria; p__Proteobacteria; c__Epsilonproteobacteria; o__Campylobacterales; f__Helicobacteraceae; g__; s__
denovo4517	0.820312	0.453915	0.624695	1	0	0.333333	0	k__Bacteria; p__Proteobacteria; c__Epsilonproteobacteria; o__Campylobacterales; f__Helicobacteraceae; g__; s__
denovo4958	0.820312	0.453915	0.624695	1	0	0.111111	0	k__Bacteria; p__Proteobacteria; c__Epsilonproteobacteria; o__Campylobacterales; f__Helicobacteraceae; g__; s__
denovo7392	0.820312	0.453915	0.624695	1	0	0.555556	0	k__Bacteria; p__Proteobacteria; c__Epsilonproteobacteria; o__Campylobacterales; f__Helicobacteraceae; g__; s__
denovo7926	0.820312	0.453915	0.624695	1	0	0.444444	0	k__Bacteria; p__Proteobacteria; c__Epsilonproteobacteria; o__Campylobacterales; f__Helicobacteraceae; g__; s__
denovo9194	0.820312	0.453915	0.624695	1	0	0.333333	0	k__Bacteria; p__Proteobacteria; c__Epsilonproteobacteria; o__Campylobacterales; f__Helicobacteraceae; g__; s__
denovo2107	0.820312	0.453915	0.624695	1	0	0.111111	0	k__Bacteria; p__Proteobacteria; c__Epsilonproteobacteria; o__Nautiliales; f__; g__; s__
denovo327	0.820312	0.453915	0.624695	1	0	0.333333	0	k__Bacteria; p__Proteobacteria; c__Gammaproteobacteria
denovo442	0.820312	0.453915	0.624695	1	0	0.444444	0	k__Bacteria; p__Proteobacteria; c__Gammaproteobacteria
denovo1657	0.820312	0.453915	0.624695	1	0	0.666667	0	k__Bacteria; p__Proteobacteria; c__Zetaproteobacteria; o__Mariprofundales; f__Mariprofundaceae; g__Mariprofundus; s__
denovo8476	0.813036	0.456989	0.627373	1	0.2	3.33333	0	k__Bacteria; p__Proteobacteria; c__Epsilonproteobacteria; o__Campylobacterales; f__Helicobacteraceae; g__; s__
denovo6061	0.808575	0.458886	0.628425	1	0.1	3.22222	1.6	k__Bacteria; p__Bacteroidetes
denovo3169	0.80257	0.461452	0.630387	1	0.3	0.444444	0	k__Bacteria; p__Proteobacteria
denovo3212	0.799265	0.462872	0.630776	1	1.4	25.6667	6	k__Bacteria; p__Proteobacteria; c__Epsilonproteobacteria; o__Campylobacterales; f__Helicobacteraceae; g__; s__
denovo1338	0.792939	0.465601	0.631401	1	0.3	0.111111	0.6	k__Bacteria; p__Deferribacteres; c__Deferribacteres; o__Deferribacterales; f__; g__; s__
denovo898	0.792939	0.465601	0.631401	1	0.5	0.111111	0.2	k__Bacteria; p__Proteobacteria; c__Epsilonproteobacteria; o__Campylobacterales; f__Helicobacteraceae; g__; s__
denovo5463	0.779356	0.471523	0.637875	1	0	1.55556	0.6	k__Bacteria; p__Chlorobi; c__Ignavibacteria; o__Ignavibacteriales; f__lheB3-7; g__; s__
denovo6028	0.75748	0.481233	0.647709	1	0.2	0.222222	0.6	k__Bacteria; p__Proteobacteria; c__Epsilonproteobacteria; o__Campylobacterales; f__Helicobacteraceae; g__Sulfurimonas; s__
denovo2494	0.752918	0.483285	0.647709	1	0	0.444444	0.6	k__Bacteria; p__Deferribacteres; c__Deferribacteres; o__Deferribacterales; f__; g__; s__
denovo4792	0.738195	0.489975	0.647709	1	0.5	0.111111	0.4	k__Bacteria; p__Deferribacteres; c__Deferribacteres; o__Deferribacterales; f__; g__; s__
denovo2758	0.733108	0.49231	0.647709	1	0.1	0.333333	0.2	k__Bacteria; p__Tenericutes; c__Mollicutes; o__Mycoplasmatales; f__Mycoplasmataceae; g__Candidatus Hepatoplasma; s__
denovo4353	0.732612	0.492538	0.647709	1	0.7	1.55556	1	k__Bacteria; p__Proteobacteria
denovo2622	0.724944	0.496082	0.647709	1	0.3	0.111111	0	k__Bacteria; p__Deferribacteres; c__Deferribacteres; o__Deferribacterales; f__; g__; s__
denovo4969	0.724944	0.496082	0.647709	1	0.3	0.111111	0	k__Bacteria; p__Deferribacteres; c__Deferribacteres; o__Deferribacterales; f__; g__; s__
denovo9944	0.724944	0.496082	0.647709	1	0.1	0.111111	0.4	k__Bacteria; p__Proteobacteria; c__Alphaproteobacteria
denovo9443	0.724548	0.496266	0.647709	1	0.1	0.222222	0	k__Bacteria; p__Cyanobacteria; c__ML635J-21; o__; f__; g__; s__
denovo3621	0.724548	0.496266	0.647709	1	0.1	0.222222	0	k__Bacteria; p__Proteobacteria
denovo2178	0.724548	0.496266	0.647709	1	0.1	0.222222	0	k__Bacteria; p__Proteobacteria; c__Alphaproteobacteria; o__Rickettsiales; f__mitochondria
denovo3795	0.724548	0.496266	0.647709	1	0.1	0.222222	0	k__Bacteria; p__Proteobacteria; c__Alphaproteobacteria; o__Rickettsiales; f__mitochondria
denovo8635	0.724548	0.496266	0.647709	1	0.1	0.222222	0	k__Bacteria; p__Proteobacteria; c__Alphaproteobacteria; o__Rickettsiales; f__mitochondria
denovo128	0.724548	0.496266	0.647709	1	0.1	0.222222	0	k__Bacteria; p__Tenericutes; c__Mollicutes; o__Mycoplasmatales; f__Mycoplasmataceae; g__Candidatus Hepatoplasma; s__
denovo1707	0.724548	0.496266	0.647709	1	0.1	0.222222	0	k__Bacteria; p__Tenericutes; c__Mollicutes; o__Mycoplasmatales; f__Mycoplasmataceae; g__Candidatus Hepatoplasma; s__
denovo2101	0.69093	0.512145	0.647904	1	0	0.666667	0.2	k__Bacteria; p__GN02; c__BD1-5; o__; f__; g__; s__
denovo3225	0.682848	0.516045	0.647904	1	0	1.22222	0.4	k__Bacteria; p__GN02; c__IIB17; o__; f__; g__; s__
denovo7694	0.680556	0.517157	0.647904	1	0.2	0	0	k__Bacteria; p__Deferribacteres; c__Deferribacteres; o__Deferribacterales; f__; g__; s__
denovo416	0.680556	0.517157	0.647904	1	0.1	0	0	k__Bacteria; p__Proteobacteria
denovo503	0.680556	0.517157	0.647904	1	0.2	0	0	k__Bacteria; p__Proteobacteria
denovo3669	0.680556	0.517157	0.647904	1	0.3	0	0	k__Bacteria; p__Proteobacteria
denovo566	0.680556	0.517157	0.647904	1	0.3	0	0	k__Bacteria; p__Proteobacteria; c__Alphaproteobacteria
denovo2831	0.680556	0.517157	0.647904	1	1.4	0	0	k__Bacteria; p__Proteobacteria; c__Alphaproteobacteria; o__Rickettsiales; f__mitochondria
denovo7002	0.680556	0.517157	0.647904	1	0.3	0	0	k__Bacteria; p__Proteobacteria; c__Deltaproteobacteria; o__GMD14H09; f__; g__; s__
denovo10035	0.680556	0.517157	0.647904	1	0.2	0	0	k__Bacteria; p__Proteobacteria; c__Epsilonproteobacteria; o__Campylobacterales; f__Campylobacteraceae; g__Arcobacter; s__
denovo9463	0.680556	0.517157	0.647904	1	0.3	0	0	k__Bacteria; p__Proteobacteria; c__Epsilonproteobacteria; o__Campylobacterales; f__Helicobacteraceae
denovo1705	0.680556	0.517157	0.647904	1	0.1	0	0	k__Bacteria; p__Proteobacteria; c__Epsilonproteobacteria; o__Campylobacterales; f__Helicobacteraceae; g__Sulfurimonas; s__
denovo6808	0.680556	0.517157	0.647904	1	0.1	0	0	k__Bacteria; p__Proteobacteria; c__Epsilonproteobacteria; o__Campylobacterales; f__Helicobacteraceae; g__Sulfurimonas; s__
denovo493	0.680556	0.517157	0.647904	1	0.1	0	0	k__Bacteria; p__Proteobacteria; c__Epsilonproteobacteria; o__Nautiliales; f__; g__; s__
denovo10022	0.680556	0.517157	0.647904	1	0.1	0	0	k__Bacteria; p__Proteobacteria; c__Gammaproteobacteria; o__Thiotrichales; f__Thiotrichaceae; g__B46; s__
denovo3736	0.680556	0.517157	0.647904	1	0.1	0	0	k__Bacteria; p__Proteobacteria; c__Gammaproteobacteria; o__Thiotrichales; f__Thiotrichaceae; g__Cocleimonas; s__
denovo5869	0.679705	0.51757	0.647904	1	0.1	0.777778	0	k__Bacteria; p__Proteobacteria; c__Gammaproteobacteria; o__Thiotrichales; f__Thiotrichaceae; g__Cocleimonas; s__
denovo3242	0.671875	0.521391	0.647904	1	0.2	0.333333	0	k__Bacteria; p__Proteobacteria
denovo9196	0.671875	0.521391	0.647904	1	0.2	0.333333	0	k__Bacteria; p__Proteobacteria; c__Alphaproteobacteria
denovo6191	0.654308	0.530078	0.647904	1	0	0.444444	0.2	k__Bacteria; p__Cyanobacteria; c__Chloroplast; o__Streptophyta; f__; g__; s__
denovo6781	0.654308	0.530078	0.647904	1	0	0.444444	0.2	k__Bacteria; p__Proteobacteria; c__Alphaproteobacteria; o__Rhizobiales; f__Phyllobacteriaceae; g__Mesorhizobium
denovo1808	0.650442	0.532011	0.647904	1	0.2	0.444444	0.4	k__Bacteria; p__Proteobacteria; c__Alphaproteobacteria; o__Rickettsiales; f__mitochondria
denovo5640	0.649554	0.532456	0.647904	1	0	0.222222	0.2	k__Bacteria; p__Bacteroidetes; c__Flavobacteriia; o__Flavobacteriales; f__Flavobacteriaceae
denovo5459	0.649554	0.532456	0.647904	1	0	0.222222	0.2	k__Bacteria; p__Proteobacteria
denovo8465	0.649554	0.532456	0.647904	1	0	0.222222	0.2	k__Bacteria; p__Proteobacteria
denovo8144	0.649554	0.532456	0.647904	1	0	0.222222	0.2	k__Bacteria; p__Proteobacteria; c__Deltaproteobacteria; o__Desulfobacterales; f__Desulfobulbaceae
denovo432	0.649554	0.532456	0.647904	1	0	0.222222	0.2	k__Bacteria; p__Proteobacteria; c__Epsilonproteobacteria; o__Campylobacterales; f__Helicobacteraceae; g__; s__
denovo453	0.649554	0.532456	0.647904	1	0	0.222222	0.2	k__Bacteria; p__Proteobacteria; c__Epsilonproteobacteria; o__Campylobacterales; f__Helicobacteraceae; g__; s__
denovo5329	0.649554	0.532456	0.647904	1	0	0.222222	0.2	k__Bacteria; p__Proteobacteria; c__Epsilonproteobacteria; o__Campylobacterales; f__Helicobacteraceae; g__; s__
denovo9710	0.649554	0.532456	0.647904	1	0	0.222222	0.2	k__Bacteria; p__Proteobacteria; c__Epsilonproteobacteria; o__Campylobacterales; f__Helicobacteraceae; g__; s__
denovo4992	0.647067	0.533705	0.647904	1	0.3	0.444444	0	k__Bacteria; p__Proteobacteria; c__Deltaproteobacteria; o__Desulfobacterales; f__Desulfobulbaceae
denovo1653	0.647067	0.533705	0.647904	1	0.1	0.444444	0.4	k__Bacteria; p__Proteobacteria; c__Epsilonproteobacteria; o__Campylobacterales; f__Helicobacteraceae
denovo4433	0.636364	0.539116	0.651627	1	0	0.333333	0.2	k__Bacteria; p__GN02; c__BD1-5; o__; f__; g__; s__
denovo6785	0.636364	0.539116	0.651627	1	0	0.333333	0.2	k__Bacteria; p__Proteobacteria; c__Deltaproteobacteria; o__Desulfobacterales; f__Desulfobulbaceae
denovo1095	0.62623	0.544293	0.655389	1	0.4	1.22222	0.2	k__Bacteria; p__Proteobacteria; c__Gammaproteobacteria
denovo260	0.625661	0.544586	0.655389	1	0.1	0.555556	0	k__Bacteria; p__Proteobacteria; c__Alphaproteobacteria; o__Rickettsiales; f__mitochondria
denovo7630	0.591549	0.562431	0.674923	1	0.2	0.222222	0	k__Bacteria; p__Proteobacteria
denovo1521	0.580547	0.568323	0.674923	1	0.1	0.444444	0	k__Bacteria; p__Deferribacteres; c__Deferribacteres; o__Deferribacterales; f__; g__; s__
denovo3179	0.580547	0.568323	0.674923	1	0.1	0.444444	0	k__Bacteria; p__Deferribacteres; c__Deferribacteres; o__Deferribacterales; f__; g__; s__
denovo3952	0.578715	0.56931	0.674923	1	0.3	0.555556	0.2	k__Bacteria; p__Proteobacteria; c__Alphaproteobacteria; o__Rickettsiales; f__mitochondria
denovo1479	0.574219	0.571742	0.674923	1	0.2	0.111111	0	k__Bacteria; p__Deferribacteres; c__Deferribacteres; o__Deferribacterales; f__; g__; s__
denovo2821	0.574219	0.571742	0.674923	1	0.2	0.111111	0	k__Bacteria; p__Deferribacteres; c__Deferribacteres; o__Deferribacterales; f__; g__; s__
denovo4835	0.574219	0.571742	0.674923	1	0.2	0.111111	0	k__Bacteria; p__Deferribacteres; c__Deferribacteres; o__Deferribacterales; f__; g__; s__
denovo7033	0.574219	0.571742	0.674923	1	0.2	0.111111	0	k__Bacteria; p__Proteobacteria
denovo1072	0.574219	0.571742	0.674923	1	0.2	0.111111	0	k__Bacteria; p__Proteobacteria; c__Alphaproteobacteria; o__Rickettsiales; f__mitochondria
denovo280	0.570076	0.573993	0.675298	1	0.4	0.666667	0	k__Bacteria; p__Bacteroidetes; c__Flavobacteriia; o__Flavobacteriales; f__Flavobacteriaceae
denovo4212	0.566938	0.575704	0.675298	1	0.2	0.555556	0.6	k__Bacteria; p__Proteobacteria
denovo8272	0.566938	0.575704	0.675298	1	0.2	0.555556	0.6	k__Bacteria; p__Proteobacteria; c__Alphaproteobacteria; o__Rickettsiales; f__mitochondria
denovo5619	0.560902	0.579011	0.677748	1	12.5	76.8889	14	k__Bacteria; p__Proteobacteria; c__Epsilonproteobacteria; o__Campylobacterales; f__Campylobacteraceae; g__Arcobacter; s__
denovo569	0.527828	0.597507	0.697928	1	0.3	0.111111	0.4	k__Bacteria; p__GN02; c__BD1-5; o__; f__; g__; s__
denovo9574	0.518519	0.602829	0.702668	1	0.3	0.666667	0.2	k__Bacteria; p__Tenericutes; c__Mollicutes; o__Mycoplasmatales; f__Mycoplasmataceae; g__Candidatus Hepatoplasma; s__
denovo10553	0.515741	0.604427	0.703057	1	21.8	31	0.8	k__Bacteria; p__Deferribacteres; c__Deferribacteres; o__Deferribacterales; f__; g__; s__
denovo1254	0.512253	0.60644	0.703926	1	0.2	0.222222	0.6	k__Bacteria; p__Proteobacteria
denovo1013	0.500326	0.613379	0.710498	1	0.8	0.444444	0.4	k__Bacteria; p__Proteobacteria; c__Alphaproteobacteria; o__Rickettsiales; f__mitochondria
denovo8173	0.495066	0.616468	0.712227	1	0.2	0.333333	0	k__Bacteria; p__Proteobacteria; c__Alphaproteobacteria; o__Rickettsiales; f__mitochondria
denovo2649	0.493426	0.617434	0.712227	1	0.3	1.33333	0.2	k__Bacteria; p__Proteobacteria; c__Epsilonproteobacteria; o__Campylobacterales; f__Campylobacteraceae; g__; s__
denovo8009	0.485262	0.622269	0.716318	1	0.3	0.666667	0.8	k__Bacteria; p__Proteobacteria
denovo2926	0.449198	0.64413	0.739951	1	0.2	0.555556	0.2	k__Bacteria; p__Proteobacteria; c__Epsilonproteobacteria; o__Campylobacterales; f__Helicobacteraceae
denovo8162	0.434544	0.653252	0.748882	1	1	0.555556	0	k__Bacteria; p__Proteobacteria; c__Deltaproteobacteria; o__Desulfobacterales; f__Desulfobulbaceae; g__; s__
denovo7785	0.399314	0.675766	0.76367	1	0.1	0.222222	0	k__Bacteria; p__Bacteroidetes
denovo2514	0.399314	0.675766	0.76367	1	0.1	0.222222	0	k__Bacteria; p__Deferribacteres; c__Deferribacteres; o__Deferribacterales; f__; g__; s__
denovo7711	0.399314	0.675766	0.76367	1	0.1	0.222222	0	k__Bacteria; p__Proteobacteria; c__Alphaproteobacteria; o__Rickettsiales; f__mitochondria
denovo366	0.399314	0.675766	0.76367	1	0.1	0.222222	0	k__Bacteria; p__Proteobacteria; c__Epsilonproteobacteria; o__Campylobacterales; f__Helicobacteraceae
denovo1746	0.399314	0.675766	0.76367	1	0.1	0.222222	0	k__Bacteria; p__Proteobacteria; c__Epsilonproteobacteria; o__Campylobacterales; f__Helicobacteraceae
denovo4650	0.399314	0.675766	0.76367	1	0.1	0.222222	0	k__Bacteria; p__Proteobacteria; c__Epsilonproteobacteria; o__Campylobacterales; f__Helicobacteraceae; g__; s__
denovo6534	0.399314	0.675766	0.76367	1	0.1	0.222222	0	k__Bacteria; p__Proteobacteria; c__Gammaproteobacteria; o__Pseudomonadales; f__Moraxellaceae; g__Acinetobacter; s__lwoffii
denovo8297	0.392674	0.680104	0.764465	1	0.4	0.444444	0.2	k__Bacteria; p__Proteobacteria; c__Alphaproteobacteria
denovo8446	0.391927	0.680594	0.764465	1	0.2	0.333333	0	k__Bacteria; p__Cyanobacteria; c__ML635J-21; o__; f__; g__; s__
denovo4090	0.391927	0.680594	0.764465	1	0.2	0.333333	0	k__Bacteria; p__Proteobacteria; c__Epsilonproteobacteria; o__Campylobacterales; f__Campylobacteraceae; g__Arcobacter; s__
denovo7198	0.378378	0.689547	0.77296	1	0.2	0.333333	0.6	k__Bacteria; p__Tenericutes; c__Mollicutes; o__; f__; g__; s__
denovo1285	0.318379	0.730777	0.817529	1	0.2	0.111111	0	k__Bacteria; p__Deferribacteres; c__Deferribacteres; o__Deferribacterales; f__; g__; s__
denovo1424	0.26087	0.772841	0.854274	1	0.1	0.111111	0	k__Bacteria; p__GN02; c__; o__; f__; g__; s__
denovo3990	0.26087	0.772841	0.854274	1	0.1	0.111111	0	k__Bacteria; p__Proteobacteria; c__Alphaproteobacteria; o__Rickettsiales; f__mitochondria
denovo6941	0.26087	0.772841	0.854274	1	0.1	0.111111	0	k__Bacteria; p__Proteobacteria; c__Alphaproteobacteria; o__Rickettsiales; f__mitochondria
denovo9207	0.26087	0.772841	0.854274	1	0.1	0.111111	0	k__Bacteria; p__Proteobacteria; c__Alphaproteobacteria; o__Rickettsiales; f__mitochondria
denovo2846	0.26087	0.772841	0.854274	1	0.1	0.111111	0	k__Bacteria; p__Proteobacteria; c__Epsilonproteobacteria; o__Campylobacterales; f__Helicobacteraceae
denovo4015	0.26087	0.772841	0.854274	1	0.1	0.111111	0	k__Bacteria; p__Proteobacteria; c__Zetaproteobacteria; o__Mariprofundales; f__Mariprofundaceae; g__Mariprofundus; s__
denovo289	0.238636	0.789808	0.871296	1	0.2	0.222222	0.4	k__Bacteria; p__Proteobacteria; c__Epsilonproteobacteria; o__Campylobacterales; f__Helicobacteraceae; g__; s__
denovo5085	0.146459	0.864636	0.950074	1	0.1	0.111111	0.2	k__Bacteria; p__Proteobacteria
denovo825	0.146459	0.864636	0.950074	1	0.1	0.111111	0.2	k__Bacteria; p__Proteobacteria; c__Alphaproteobacteria; o__Rickettsiales; f__mitochondria
denovo2637	0.143464	0.867194	0.950607	1	0.3	0.444444	0.4	k__Bacteria; p__Proteobacteria; c__Alphaproteobacteria; o__Rickettsiales; f__mitochondria
denovo3144	0.141892	0.86854	0.950607	1	0.2	0.111111	0.2	k__Bacteria; p__Proteobacteria
denovo1560	0.129883	0.878898	0.960054	1	0.2	0.333333	0.4	k__Bacteria; p__Deferribacteres; c__Deferribacteres; o__Deferribacterales; f__; g__; s__
denovo2189	0.0551905	0.946442	1	1	0.3	0.222222	0.2	k__Bacteria; p__Deferribacteres; c__Deferribacteres; o__Deferribacterales; f__; g__; s__
denovo10067	0.046875	0.954306	1	1	0.8	0.777778	0.6	k__Bacteria; p__Proteobacteria
denovo8734	0.0309735	0.969546	1	1	0.3	0.333333	0.4	k__Bacteria; p__Proteobacteria; c__Epsilonproteobacteria; o__Campylobacterales; f__Helicobacteraceae; g__Nitratifractor; s__salsuginis
denovo1449	nan	nan	1	nan	0	0	0	k__Bacteria; p__Bacteroidetes; c__Flavobacteriia; o__Flavobacteriales; f__; g__; s__
denovo8957	nan	nan	1	nan	0	0	0	k__Bacteria; p__Bacteroidetes; c__Flavobacteriia; o__Flavobacteriales; f__Cryomorphaceae; g__; s__
denovo9704	nan	nan	1	nan	0	0	0	k__Bacteria; p__GN02; c__BD1-5; o__; f__; g__; s__
denovo10120	nan	nan	1	nan	0	0	0	k__Bacteria; p__GN02; c__BD1-5; o__; f__; g__; s__
denovo8922	nan	nan	1	nan	0	0	0	k__Bacteria; p__Proteobacteria
denovo1943	nan	nan	1	nan	0	0	0	k__Bacteria; p__Proteobacteria; c__Alphaproteobacteria; o__Rhodobacterales; f__Rhodobacteraceae; g__Octadecabacter; s__
denovo8482	nan	nan	1	nan	0	0	0	k__Bacteria; p__Proteobacteria; c__Deltaproteobacteria; o__Desulfobacterales; f__Desulfobulbaceae
denovo2908	nan	nan	1	nan	0	0	0	k__Bacteria; p__Proteobacteria; c__Deltaproteobacteria; o__Desulfobacterales; f__Desulfobulbaceae; g__Desulfobulbus; s__rhabdoformis
denovo1871	nan	nan	1	nan	0	0	0	k__Bacteria; p__Proteobacteria; c__Deltaproteobacteria; o__Desulfobacterales; f__Desulfobulbaceae; g__Desulfocapsa; s__
denovo6831	nan	nan	1	nan	0	0	0	k__Bacteria; p__Proteobacteria; c__Epsilonproteobacteria
denovo475	nan	nan	1	nan	0	0	0	k__Bacteria; p__Proteobacteria; c__Epsilonproteobacteria; o__Campylobacterales; f__Helicobacteraceae
denovo1691	nan	nan	1	nan	0	0	0	k__Bacteria; p__Proteobacteria; c__Epsilonproteobacteria; o__Campylobacterales; f__Helicobacteraceae
denovo2723	nan	nan	1	nan	0	0	0	k__Bacteria; p__Proteobacteria; c__Epsilonproteobacteria; o__Campylobacterales; f__Helicobacteraceae
denovo3374	nan	nan	1	nan	0	0	0	k__Bacteria; p__Proteobacteria; c__Epsilonproteobacteria; o__Campylobacterales; f__Helicobacteraceae
denovo10112	nan	nan	1	nan	0	0	0	k__Bacteria; p__Proteobacteria; c__Epsilonproteobacteria; o__Campylobacterales; f__Helicobacteraceae
denovo532	nan	nan	1	nan	0	0	0	k__Bacteria; p__Proteobacteria; c__Epsilonproteobacteria; o__Campylobacterales; f__Helicobacteraceae; g__; s__
denovo1393	nan	nan	1	nan	0	0	0	k__Bacteria; p__Proteobacteria; c__Epsilonproteobacteria; o__Campylobacterales; f__Helicobacteraceae; g__; s__
denovo2783	nan	nan	1	nan	0	0	0	k__Bacteria; p__Proteobacteria; c__Epsilonproteobacteria; o__Campylobacterales; f__Helicobacteraceae; g__; s__
denovo4413	nan	nan	1	nan	0	0	0	k__Bacteria; p__Proteobacteria; c__Epsilonproteobacteria; o__Campylobacterales; f__Helicobacteraceae; g__Sulfurovum; s__lithotrophicum
denovo3997	nan	nan	1	nan	0	0	0	k__Bacteria; p__Proteobacteria; c__Epsilonproteobacteria; o__Nautiliales; f__; g__; s__
denovo2720	nan	nan	1	nan	0	0	0	k__Bacteria; p__Proteobacteria; c__Gammaproteobacteria
denovo3362	nan	nan	1	nan	0	0	0	k__Bacteria; p__Proteobacteria; c__Gammaproteobacteria
denovo3959	nan	nan	1	nan	0	0	0	k__Bacteria; p__Proteobacteria; c__Gammaproteobacteria
denovo5947	nan	nan	1	nan	0	0	0	k__Bacteria; p__Proteobacteria; c__Gammaproteobacteria
denovo6157	nan	nan	1	nan	0	0	0	k__Bacteria; p__Proteobacteria; c__Gammaproteobacteria
denovo10480	nan	nan	1	nan	0	0	0	k__Bacteria; p__Proteobacteria; c__Gammaproteobacteria
denovo10516	nan	nan	1	nan	0	0	0	k__Bacteria; p__Proteobacteria; c__Gammaproteobacteria
denovo3045	nan	nan	1	nan	0	0	0	k__Bacteria; p__Proteobacteria; c__Gammaproteobacteria; o__Methylococcales; f__; g__; s__
denovo3390	nan	nan	1	nan	0	0	0	k__Bacteria; p__Proteobacteria; c__Gammaproteobacteria; o__Methylococcales; f__; g__; s__
denovo4560	nan	nan	1	nan	0	0	0	k__Bacteria; p__Proteobacteria; c__Gammaproteobacteria; o__Methylococcales; f__; g__; s__
denovo10339	nan	nan	1	nan	0	0	0	k__Bacteria; p__Proteobacteria; c__Gammaproteobacteria; o__Methylococcales; f__; g__; s__
denovo8421	nan	nan	1	nan	0	0	0	k__Bacteria; p__Proteobacteria; c__Gammaproteobacteria; o__Thiotrichales; f__Piscirickettsiaceae; g__; s__
denovo649	nan	nan	1	nan	0	0	0	k__Bacteria; p__Proteobacteria; c__Gammaproteobacteria; o__Thiotrichales; f__Thiotrichaceae
denovo129	nan	nan	1	nan	0	0	0	k__Bacteria; p__Proteobacteria; c__Gammaproteobacteria; o__Thiotrichales; f__Thiotrichaceae; g__Cocleimonas; s__
denovo1175	nan	nan	1	nan	0	0	0	k__Bacteria; p__Proteobacteria; c__Gammaproteobacteria; o__Thiotrichales; f__Thiotrichaceae; g__Cocleimonas; s__
denovo2717	nan	nan	1	nan	0	0	0	k__Bacteria; p__Proteobacteria; c__Gammaproteobacteria; o__Thiotrichales; f__Thiotrichaceae; g__Cocleimonas; s__
denovo3881	nan	nan	1	nan	0	0	0	k__Bacteria; p__Proteobacteria; c__Gammaproteobacteria; o__Thiotrichales; f__Thiotrichaceae; g__Cocleimonas; s__
denovo3889	nan	nan	1	nan	0	0	0	k__Bacteria; p__Proteobacteria; c__Gammaproteobacteria; o__Thiotrichales; f__Thiotrichaceae; g__Cocleimonas; s__
denovo4108	nan	nan	1	nan	0	0	0	k__Bacteria; p__Proteobacteria; c__Gammaproteobacteria; o__Thiotrichales; f__Thiotrichaceae; g__Cocleimonas; s__
denovo4377	nan	nan	1	nan	0	0	0	k__Bacteria; p__Proteobacteria; c__Gammaproteobacteria; o__Thiotrichales; f__Thiotrichaceae; g__Cocleimonas; s__
denovo5895	nan	nan	1	nan	0	0	0	k__Bacteria; p__Proteobacteria; c__Gammaproteobacteria; o__Thiotrichales; f__Thiotrichaceae; g__Cocleimonas; s__
denovo7158	nan	nan	1	nan	0	0	0	k__Bacteria; p__Proteobacteria; c__Gammaproteobacteria; o__Thiotrichales; f__Thiotrichaceae; g__Cocleimonas; s__
denovo8917	nan	nan	1	nan	0	0	0	k__Bacteria; p__Proteobacteria; c__Gammaproteobacteria; o__Thiotrichales; f__Thiotrichaceae; g__Cocleimonas; s__
denovo10303	nan	nan	1	nan	0	0	0	k__Bacteria; p__Proteobacteria; c__Gammaproteobacteria; o__Thiotrichales; f__Thiotrichaceae; g__Cocleimonas; s__

## Sheet: Vents_DigestiveTract_Only_ANOVA
OTU	Test-Statistic	P	FDR_P	Bonferroni_P	Rainbow_mean	TAG_mean	Logatchev_mean	taxonomy
denovo8403	25.3988	1.08e-05	0.00602494	0.00602494	0.1	0	2.5	k__Bacteria; p__Proteobacteria; c__Epsilonproteobacteria; o__Campylobacterales; f__Helicobacteraceae; g__; s__
denovo109	18.9474	6.03e-05	0.0115799	0.0335478	0	0	1.5	k__Bacteria; p__Proteobacteria; c__Epsilonproteobacteria; o__Campylobacterales; f__Helicobacteraceae; g__; s__
denovo8132	18.3861	7.14e-05	0.0115799	0.0396996	0.1	0.2	15	k__Bacteria; p__Proteobacteria; c__Epsilonproteobacteria; o__Campylobacterales; f__Helicobacteraceae; g__; s__
denovo10463	17.8824	8.33e-05	0.0115799	0.0463196	0	0	19	k__Bacteria; p__Proteobacteria; c__Epsilonproteobacteria; o__Campylobacterales; f__Helicobacteraceae; g__; s__
denovo9494	15.5466	0.000177542	0.0197426	0.0987132	0	0	4	k__Bacteria; p__Proteobacteria; c__Epsilonproteobacteria; o__Campylobacterales; f__Helicobacteraceae; g__; s__
denovo6800	14.558	0.000250214	0.0200278	0.139119	3.8	0.4	0.75	k__Bacteria; p__Deferribacteres; c__Deferribacteres; o__Deferribacterales; f__; g__; s__
denovo9749	14.5363	0.000252148	0.0200278	0.140194	0.2	0	16	k__Bacteria; p__Proteobacteria; c__Epsilonproteobacteria; o__Campylobacterales; f__Helicobacteraceae
denovo3749	14.1493	0.000289625	0.0201289	0.161031	0	0	8.5	k__Bacteria; p__Proteobacteria; c__Epsilonproteobacteria; o__Campylobacterales; f__Helicobacteraceae; g__; s__
denovo3997	12.6316	0.000511046	0.0315713	0.284142	0	0	1	k__Bacteria; p__Proteobacteria; c__Epsilonproteobacteria; o__Nautiliales; f__; g__; s__
denovo2798	11.9929	0.000657223	0.0365416	0.365416	0	0	6.5	k__Bacteria; p__Proteobacteria; c__Epsilonproteobacteria; o__Campylobacterales; f__Helicobacteraceae; g__; s__
denovo179	11.3684	0.000847161	0.0428202	0.471022	0	0	1.5	k__Bacteria; p__Bacteroidetes; c__Flavobacteriia; o__Flavobacteriales; f__Flavobacteriaceae
denovo7922	9.97541	0.00153918	0.0713155	0.855786	0	0	3.25	k__Bacteria; p__Proteobacteria; c__Epsilonproteobacteria; o__Campylobacterales; f__Helicobacteraceae
denovo1667	9.45102	0.00195053	0.0834228	1	0.4	0	11	k__Bacteria; p__Proteobacteria; c__Deltaproteobacteria; o__Desulfobacterales; f__Desulfobulbaceae
denovo9860	9.16808	0.00222303	0.0873413	1	0	0	3.75	k__Bacteria; p__Proteobacteria; c__Gammaproteobacteria; o__Thiotrichales; f__Thiotrichaceae; g__Cocleimonas; s__
denovo569	9.04357	0.00235633	0.0873413	1	0.3	0.2	3	k__Bacteria; p__GN02; c__BD1-5; o__; f__; g__; s__
denovo1973	8.84211	0.00259149	0.0900541	1	0	0.6	0	k__Bacteria; p__Proteobacteria; c__Epsilonproteobacteria; o__Campylobacterales; f__Helicobacteraceae
denovo391	8.31025	0.00334993	0.109562	1	0	0	1.25	k__Bacteria; p__Proteobacteria; c__Epsilonproteobacteria; o__Campylobacterales; f__Helicobacteraceae; g__; s__
denovo3712	7.71216	0.00451681	0.133459	1	0	0	7.75	k__Bacteria; p__Proteobacteria; c__Epsilonproteobacteria; o__Campylobacterales; f__Helicobacteraceae; g__; s__
denovo3935	7.69321	0.00456065	0.133459	1	0.3	0	8	k__Bacteria; p__Proteobacteria; c__Epsilonproteobacteria; o__Campylobacterales; f__Helicobacteraceae; g__; s__
denovo6852	7.54814	0.00491239	0.136019	1	0	0	3.5	k__Bacteria; p__Proteobacteria; c__Epsilonproteobacteria; o__Campylobacterales; f__Helicobacteraceae; g__; s__
denovo1987	7.46133	0.00513741	0.136019	1	1	0	17.5	k__Bacteria; p__Proteobacteria; c__Deltaproteobacteria; o__Desulfobacterales; f__Desulfobulbaceae; g__Desulfocapsa; s__
denovo1399	7.26911	0.0056782	0.139111	1	0.3	0.4	5.25	k__Bacteria; p__Proteobacteria; c__Epsilonproteobacteria; o__Campylobacterales; f__Helicobacteraceae; g__; s__
denovo6028	7.12671	0.00612019	0.139111	1	0.2	0.4	2	k__Bacteria; p__Proteobacteria; c__Epsilonproteobacteria; o__Campylobacterales; f__Helicobacteraceae; g__Sulfurimonas; s__
denovo1825	7.10526	0.00619004	0.139111	1	0	0	18	k__Bacteria; p__Proteobacteria; c__Epsilonproteobacteria; o__Campylobacterales; f__Campylobacteraceae; g__; s__
denovo1653	7.08557	0.00625499	0.139111	1	0.1	0.2	2.75	k__Bacteria; p__Proteobacteria; c__Epsilonproteobacteria; o__Campylobacterales; f__Helicobacteraceae
denovo2386	6.31579	0.00951037	0.142574	1	0	0	0.5	k__Bacteria; p__GN02; c__IIB17; o__; f__; g__; s__
denovo5453	6.31579	0.00951037	0.142574	1	0	0	4	k__Bacteria; p__Proteobacteria; c__Alphaproteobacteria; o__Rhodobacterales; f__Rhodobacteraceae
denovo3374	6.31579	0.00951037	0.142574	1	0	0	0.5	k__Bacteria; p__Proteobacteria; c__Epsilonproteobacteria; o__Campylobacterales; f__Helicobacteraceae
denovo6062	6.31579	0.00951037	0.142574	1	0	0	0.5	k__Bacteria; p__Proteobacteria; c__Epsilonproteobacteria; o__Campylobacterales; f__Helicobacteraceae
denovo532	6.31579	0.00951037	0.142574	1	0	0	0.5	k__Bacteria; p__Proteobacteria; c__Epsilonproteobacteria; o__Campylobacterales; f__Helicobacteraceae; g__; s__
denovo1393	6.31579	0.00951037	0.142574	1	0	0	0.5	k__Bacteria; p__Proteobacteria; c__Epsilonproteobacteria; o__Campylobacterales; f__Helicobacteraceae; g__; s__
denovo4244	6.31579	0.00951037	0.142574	1	0	0	0.5	k__Bacteria; p__Proteobacteria; c__Epsilonproteobacteria; o__Campylobacterales; f__Helicobacteraceae; g__; s__
denovo4999	6.31579	0.00951037	0.142574	1	0	0	0.5	k__Bacteria; p__Proteobacteria; c__Epsilonproteobacteria; o__Campylobacterales; f__Helicobacteraceae; g__; s__
denovo5563	6.31579	0.00951037	0.142574	1	0	0	0.5	k__Bacteria; p__Proteobacteria; c__Epsilonproteobacteria; o__Campylobacterales; f__Helicobacteraceae; g__; s__
denovo6346	6.31579	0.00951037	0.142574	1	0	0	0.5	k__Bacteria; p__Proteobacteria; c__Epsilonproteobacteria; o__Campylobacterales; f__Helicobacteraceae; g__; s__
denovo7353	6.31579	0.00951037	0.142574	1	0	0	2	k__Bacteria; p__Proteobacteria; c__Epsilonproteobacteria; o__Campylobacterales; f__Helicobacteraceae; g__; s__
denovo4413	6.31579	0.00951037	0.142574	1	0	0	0.5	k__Bacteria; p__Proteobacteria; c__Epsilonproteobacteria; o__Campylobacterales; f__Helicobacteraceae; g__Sulfurovum; s__lithotrophicum
denovo6254	6.27238	0.00974425	0.142574	1	0	0	4.25	k__Bacteria; p__Proteobacteria; c__Epsilonproteobacteria; o__Campylobacterales; f__Helicobacteraceae; g__; s__
denovo4296	6.11011	0.0106777	0.152225	1	0.4	0.2	8	k__Bacteria; p__Proteobacteria; c__Epsilonproteobacteria; o__Campylobacterales; f__Helicobacteraceae
denovo652	5.98338	0.0114769	0.159528	1	0	0	3	k__Bacteria; p__Proteobacteria; c__Epsilonproteobacteria; o__Campylobacterales; f__Helicobacteraceae; g__; s__
denovo4261	5.86768	0.0122656	0.160466	1	0	0.8	10	k__Bacteria; p__Proteobacteria; c__Epsilonproteobacteria; o__Campylobacterales; f__Campylobacteraceae; g__Sulfurospirillum; s__
denovo7158	5.84795	0.0124061	0.160466	1	0	0	1.25	k__Bacteria; p__Proteobacteria; c__Gammaproteobacteria; o__Thiotrichales; f__Thiotrichaceae; g__Cocleimonas; s__
denovo6700	5.84739	0.0124101	0.160466	1	1605.3	533.4	243.5	k__Bacteria; p__Deferribacteres; c__Deferribacteres; o__Deferribacterales; f__; g__; s__
denovo5690	5.60934	0.0142569	0.179767	1	0.2	1	5	k__Bacteria; p__Proteobacteria; c__Epsilonproteobacteria; o__Campylobacterales; f__Helicobacteraceae; g__; s__
denovo6040	5.57481	0.0145495	0.179767	1	0.1	0	2.25	k__Bacteria; p__Proteobacteria; c__Epsilonproteobacteria; o__Nautiliales; f__; g__; s__
denovo529	5.48945	0.0153026	0.184327	1	10.8	65.6	260.75	k__Bacteria; p__Proteobacteria; c__Epsilonproteobacteria; o__Campylobacterales; f__Helicobacteraceae; g__; s__
denovo9487	5.16746	0.0185653	0.184327	1	0	0	0.75	k__Bacteria; p__Bacteroidetes
denovo9615	5.16746	0.0185653	0.184327	1	0	0	0.75	k__Bacteria; p__Bacteroidetes; c__Flavobacteriia; o__Flavobacteriales; f__Flavobacteriaceae
denovo1374	5.16746	0.0185653	0.184327	1	0	0	2.25	k__Bacteria; p__GN02; c__BD1-5; o__; f__; g__; s__
denovo197	5.16746	0.0185653	0.184327	1	0	0	1.5	k__Bacteria; p__Proteobacteria; c__Epsilonproteobacteria; o__Campylobacterales; f__Helicobacteraceae
denovo2723	5.16746	0.0185653	0.184327	1	0	0	0.75	k__Bacteria; p__Proteobacteria; c__Epsilonproteobacteria; o__Campylobacterales; f__Helicobacteraceae
denovo10112	5.16746	0.0185653	0.184327	1	0	0	0.75	k__Bacteria; p__Proteobacteria; c__Epsilonproteobacteria; o__Campylobacterales; f__Helicobacteraceae
denovo2783	5.16746	0.0185653	0.184327	1	0	0	1.5	k__Bacteria; p__Proteobacteria; c__Epsilonproteobacteria; o__Campylobacterales; f__Helicobacteraceae; g__; s__
denovo2890	5.16746	0.0185653	0.184327	1	0	0	0.75	k__Bacteria; p__Proteobacteria; c__Epsilonproteobacteria; o__Campylobacterales; f__Helicobacteraceae; g__; s__
denovo6958	5.16746	0.0185653	0.184327	1	0	0	0.75	k__Bacteria; p__Proteobacteria; c__Epsilonproteobacteria; o__Campylobacterales; f__Helicobacteraceae; g__; s__
denovo9489	5.16746	0.0185653	0.184327	1	0	0	0.75	k__Bacteria; p__Proteobacteria; c__Epsilonproteobacteria; o__Campylobacterales; f__Helicobacteraceae; g__; s__
denovo8165	5.04528	0.0200029	0.195116	1	0	0	7.75	k__Bacteria; p__Proteobacteria; c__Epsilonproteobacteria; o__Campylobacterales; f__Helicobacteraceae; g__; s__
denovo8573	4.97974	0.0208254	0.199637	1	0.6	9.2	22.25	k__Bacteria; p__Proteobacteria; c__Epsilonproteobacteria; o__Campylobacterales; f__Helicobacteraceae; g__; s__
denovo3914	4.73684	0.0242229	0.224508	1	1	0	0	k__Bacteria; p__Deferribacteres; c__Deferribacteres; o__Deferribacterales; f__; g__; s__
denovo4957	4.693	0.0249004	0.224508	1	0.7	0	2.75	k__Bacteria; p__Proteobacteria; c__Gammaproteobacteria; o__Thiotrichales; f__Thiotrichaceae; g__Cocleimonas; s__
denovo4589	4.6591	0.0254389	0.224508	1	0.1	0	1.25	k__Bacteria; p__Proteobacteria; c__Epsilonproteobacteria; o__Campylobacterales; f__Helicobacteraceae
denovo706	4.6591	0.0254389	0.224508	1	0.1	0	1.25	k__Bacteria; p__Proteobacteria; c__Epsilonproteobacteria; o__Campylobacterales; f__Helicobacteraceae; g__; s__
denovo4232	4.6591	0.0254389	0.224508	1	0.1	0	1.25	k__Bacteria; p__Proteobacteria; c__Epsilonproteobacteria; o__Campylobacterales; f__Helicobacteraceae; g__; s__
denovo8574	4.61901	0.0260926	0.22668	1	0	0	1.75	k__Bacteria; p__Proteobacteria; c__Epsilonproteobacteria; o__Campylobacterales; f__Helicobacteraceae; g__; s__
denovo1333	4.58787	0.0266135	0.227648	1	0.1	0.2	1.75	k__Bacteria; p__Proteobacteria; c__Epsilonproteobacteria; o__Campylobacterales; f__Helicobacteraceae; g__; s__
denovo453	4.49917	0.0281624	0.231796	1	0	0.4	1.25	k__Bacteria; p__Proteobacteria; c__Epsilonproteobacteria; o__Campylobacterales; f__Helicobacteraceae; g__; s__
denovo1954	4.49917	0.0281624	0.231796	1	0	0.4	1.25	k__Bacteria; p__Proteobacteria; c__Epsilonproteobacteria; o__Campylobacterales; f__Helicobacteraceae; g__; s__
denovo8993	4.48885	0.0283492	0.231796	1	0	0.2	1.5	k__Bacteria; p__Bacteroidetes; c__[Saprospirae]; o__[Saprospirales]; f__Saprospiraceae; g__; s__
denovo8992	4.43005	0.0294399	0.234766	1	15.3	231.8	903	k__Bacteria; p__Proteobacteria; c__Epsilonproteobacteria; o__Campylobacterales; f__Helicobacteraceae; g__; s__
denovo9831	4.42389	0.0295569	0.234766	1	0	0	11.25	k__Bacteria; p__Proteobacteria; c__Epsilonproteobacteria; o__Nautiliales; f__; g__; s__
denovo6163	4.3839	0.0303291	0.237507	1	0.1	0	1.5	k__Bacteria; p__Proteobacteria; c__Epsilonproteobacteria; o__Campylobacterales; f__Helicobacteraceae; g__; s__
denovo7767	4.34053	0.0311925	0.240875	1	0.1	1.4	0.25	k__Bacteria; p__Proteobacteria; c__Alphaproteobacteria; o__Rickettsiales; f__mitochondria
denovo4298	4.29018	0.0322294	0.245473	1	0.1	0.8	0	k__Bacteria; p__Cyanobacteria; c__ML635J-21; o__; f__; g__; s__
denovo1691	4.21053	0.0339504	0.251686	1	0	0	1	k__Bacteria; p__Proteobacteria; c__Epsilonproteobacteria; o__Campylobacterales; f__Helicobacteraceae
denovo4390	4.21053	0.0339504	0.251686	1	0	0	1	k__Bacteria; p__Proteobacteria; c__Epsilonproteobacteria; o__Campylobacterales; f__Helicobacteraceae; g__Sulfurovum; s__lithotrophicum
denovo2494	4.07756	0.0370583	0.271111	1	0	0.8	2	k__Bacteria; p__Deferribacteres; c__Deferribacteres; o__Deferribacterales; f__; g__; s__
denovo5890	3.92982	0.0408929	0.287803	1	0	0.4	0	k__Bacteria; p__Proteobacteria; c__Epsilonproteobacteria; o__Campylobacterales; f__Helicobacteraceae
denovo5041	3.92982	0.0408929	0.287803	1	0	0.4	0	k__Bacteria; p__Tenericutes; c__Mollicutes; o__Mycoplasmatales; f__Mycoplasmataceae; g__Candidatus Hepatoplasma; s__
denovo6146	3.92982	0.0408929	0.287803	1	0	0.4	0	k__Bacteria; p__Tenericutes; c__Mollicutes; o__Mycoplasmatales; f__Mycoplasmataceae; g__Candidatus Hepatoplasma; s__
denovo7493	3.83305	0.0436461	0.30334	1	0	1.2	8.75	k__Bacteria; p__Proteobacteria; c__Epsilonproteobacteria; o__Campylobacterales; f__Helicobacteraceae; g__; s__
denovo429	3.76191	0.0458034	0.314404	1	0.3	4.4	0.5	k__Bacteria; p__Deferribacteres; c__Deferribacteres; o__Deferribacterales; f__; g__; s__
denovo9511	3.62342	0.0503555	0.341435	1	0	0.2	0.75	k__Bacteria; p__Proteobacteria; c__Epsilonproteobacteria; o__Campylobacterales; f__Helicobacteraceae; g__; s__
denovo8626	3.39557	0.0589971	0.366448	1	2.3	0.2	8.25	k__Bacteria; p__Proteobacteria; c__Epsilonproteobacteria; o__Campylobacterales; f__Campylobacteraceae; g__Sulfurospirillum; s__
denovo5462	3.39319	0.0590959	0.366448	1	0	0.2	1	k__Bacteria; p__Proteobacteria; c__Epsilonproteobacteria; o__Campylobacterales; f__Helicobacteraceae
denovo4036	3.37115	0.0600186	0.366448	1	2	14.4	17	k__Bacteria; p__Deferribacteres; c__Deferribacteres; o__Deferribacterales; f__; g__; s__
denovo3057	3.31579	0.0624081	0.366448	1	0	0.6	0	k__Bacteria; p__Firmicutes; c__Clostridia; o__Clostridiales; f__Lachnospiraceae; g__Clostridium; s__colinum
denovo1892	3.31579	0.0624081	0.366448	1	0	0.6	0	k__Bacteria; p__Proteobacteria
denovo5646	3.31579	0.0624081	0.366448	1	0	0.6	0	k__Bacteria; p__Proteobacteria
denovo2900	3.31579	0.0624081	0.366448	1	0	0.6	0	k__Bacteria; p__Proteobacteria; c__Alphaproteobacteria; o__Rickettsiales; f__mitochondria
denovo3308	3.31579	0.0624081	0.366448	1	0	0.6	0	k__Bacteria; p__Proteobacteria; c__Epsilonproteobacteria; o__Campylobacterales; f__Helicobacteraceae
denovo6628	3.31579	0.0624081	0.366448	1	0	0.6	0	k__Bacteria; p__Proteobacteria; c__Epsilonproteobacteria; o__Campylobacterales; f__Helicobacteraceae
denovo7533	3.31579	0.0624081	0.366448	1	0	0.6	0	k__Bacteria; p__Proteobacteria; c__Epsilonproteobacteria; o__Campylobacterales; f__Helicobacteraceae
denovo8416	3.31579	0.0624081	0.366448	1	0	0.6	0	k__Bacteria; p__Proteobacteria; c__Epsilonproteobacteria; o__Campylobacterales; f__Helicobacteraceae
denovo1650	3.29833	0.0631839	0.366448	1	1.2	34.8	7.75	k__Bacteria; p__Deferribacteres; c__Deferribacteres; o__Deferribacterales; f__; g__; s__
denovo80	3.28587	0.063744	0.366448	1	0	6.2	0	k__Bacteria; p__Deferribacteres; c__Deferribacteres; o__Deferribacterales; f__; g__; s__
denovo6502	3.26383	0.0647488	0.366448	1	0.5	1.6	0	k__Bacteria; p__Proteobacteria
denovo2638	3.25196	0.0652972	0.366448	1	0	0	8.25	k__Bacteria; p__Proteobacteria; c__Epsilonproteobacteria; o__Nautiliales; f__; g__; s__
denovo8577	3.22807	0.066417	0.366448	1	0.1	0	1	k__Bacteria; p__Deferribacteres; c__Deferribacteres; o__Deferribacterales; f__; g__; s__
denovo7278	3.22807	0.066417	0.366448	1	0	0.2	0.5	k__Bacteria; p__Proteobacteria; c__Alphaproteobacteria; o__Rickettsiales; f__mitochondria
denovo5485	3.22807	0.066417	0.366448	1	0	0.2	0.5	k__Bacteria; p__Proteobacteria; c__Epsilonproteobacteria; o__Campylobacterales; f__Helicobacteraceae; g__; s__
denovo3268	3.2249	0.0665671	0.366448	1	0	1.4	5	k__Bacteria; p__Deferribacteres; c__Deferribacteres; o__Deferribacterales; f__; g__; s__
denovo5677	3.19359	0.0680716	0.371057	1	0	4.2	0	k__Bacteria; p__Deferribacteres; c__Deferribacteres; o__Deferribacterales; f__; g__; s__
denovo3304	3.14313	0.0705771	0.380979	1	0.2	0	2.25	k__Bacteria; p__Proteobacteria; c__Deltaproteobacteria; o__Desulfobacterales; f__Desulfobulbaceae; g__Desulfocapsa; s__
denovo493	3.09783	0.0729146	0.389813	1	0.1	0	9	k__Bacteria; p__Proteobacteria; c__Epsilonproteobacteria; o__Nautiliales; f__; g__; s__
denovo6448	3.06767	0.0745196	0.394599	1	0	1	0.25	k__Bacteria; p__Deferribacteres; c__Deferribacteres; o__Deferribacterales; f__; g__; s__
denovo7611	3.05326	0.0753005	0.394973	1	0.2	10.2	23.75	k__Bacteria; p__Bacteroidetes; c__Flavobacteriia; o__Flavobacteriales; f__Flavobacteriaceae
denovo2107	2.97214	0.0798712	0.415032	1	0	0	10	k__Bacteria; p__Proteobacteria; c__Epsilonproteobacteria; o__Nautiliales; f__; g__; s__
denovo4517	2.93117	0.0822973	0.416701	1	0	0.6	2	k__Bacteria; p__Proteobacteria; c__Epsilonproteobacteria; o__Campylobacterales; f__Helicobacteraceae; g__; s__
denovo10218	2.92662	0.0825722	0.416701	1	1	4.4	0.25	k__Bacteria; p__Tenericutes; c__Mollicutes; o__; f__; g__; s__
denovo2977	2.90989	0.0835904	0.416701	1	100.5	479.8	19	k__Bacteria; p__Tenericutes; c__Mollicutes; o__Mycoplasmatales; f__Mycoplasmataceae; g__Candidatus Hepatoplasma; s__
denovo5072	2.89783	0.0843332	0.416701	1	0.1	1	0.25	k__Bacteria; p__Tenericutes; c__Mollicutes; o__Mycoplasmatales; f__Mycoplasmataceae; g__Candidatus Hepatoplasma; s__
denovo1412	2.77399	0.0924073	0.416701	1	0	0.8	0	k__Bacteria; p__Firmicutes; c__Clostridia; o__Clostridiales; f__Lachnospiraceae; g__Clostridium; s__colinum
denovo1759	2.77399	0.0924073	0.416701	1	0	0.8	0	k__Bacteria; p__Firmicutes; c__Clostridia; o__Clostridiales; f__Lachnospiraceae; g__Clostridium; s__colinum
denovo6987	2.77399	0.0924073	0.416701	1	0	0.8	0	k__Bacteria; p__Proteobacteria; c__Epsilonproteobacteria; o__Campylobacterales
denovo6493	2.77399	0.0924073	0.416701	1	0	0.8	0	k__Bacteria; p__Proteobacteria; c__Epsilonproteobacteria; o__Campylobacterales; f__Helicobacteraceae
denovo7520	2.67473	0.0995092	0.416701	1	0	748.2	0	k__Bacteria; p__Firmicutes; c__Clostridia; o__Clostridiales; f__Lachnospiraceae; g__Clostridium; s__colinum
denovo7706	2.66772	0.100034	0.416701	1	11.7	0.6	0.5	k__Bacteria; p__Tenericutes; c__Mollicutes; o__Entomoplasmatales; f__; g__; s__
denovo4141	2.65936	0.100663	0.416701	1	0	0.8	2.5	k__Bacteria; p__Proteobacteria; c__Epsilonproteobacteria; o__Campylobacterales; f__Campylobacteraceae; g__; s__
denovo2166	2.63712	0.102359	0.416701	1	0.1	0	0.5	k__Bacteria; p__Proteobacteria; c__Alphaproteobacteria; o__Rickettsiales; f__mitochondria
denovo6808	2.63712	0.102359	0.416701	1	0.1	0	0.5	k__Bacteria; p__Proteobacteria; c__Epsilonproteobacteria; o__Campylobacterales; f__Helicobacteraceae; g__Sulfurimonas; s__
denovo3146	2.63712	0.102359	0.416701	1	0.1	0	0.5	k__Bacteria; p__Proteobacteria; c__Gammaproteobacteria; o__Thiotrichales; f__Thiotrichaceae; g__Cocleimonas; s__
denovo2649	2.59744	0.105466	0.416701	1	0.3	2.4	4.75	k__Bacteria; p__Proteobacteria; c__Epsilonproteobacteria; o__Campylobacterales; f__Campylobacteraceae; g__; s__
denovo6537	2.57676	0.107127	0.416701	1	0.1	2	0.25	k__Bacteria; p__Bacteroidetes; c__[Saprospirae]; o__[Saprospirales]; f__Chitinophagaceae; g__Sediminibacterium; s__
denovo2209	2.53782	0.110335	0.416701	1	0.3	1.6	0.5	k__Bacteria; p__Proteobacteria
denovo734	2.52632	0.111303	0.416701	1	0.4	0	0	k__Bacteria; p__Deferribacteres; c__Deferribacteres; o__Deferribacterales; f__; g__; s__
denovo8904	2.52632	0.111303	0.416701	1	0.4	0	0	k__Bacteria; p__Deferribacteres; c__Deferribacteres; o__Deferribacterales; f__; g__; s__
denovo1808	2.52632	0.111303	0.416701	1	0.2	0.6	0	k__Bacteria; p__Proteobacteria; c__Alphaproteobacteria; o__Rickettsiales; f__mitochondria
denovo9161	2.52632	0.111303	0.416701	1	0.4	0	0	k__Bacteria; p__Proteobacteria; c__Epsilonproteobacteria; o__Campylobacterales; f__Helicobacteraceae
denovo1572	2.45614	0.117422	0.416701	1	0	1	0	k__Bacteria; p__Tenericutes; c__Mollicutes; o__Mycoplasmatales; f__Mycoplasmataceae; g__Candidatus Hepatoplasma; s__
denovo7705	2.45264	0.117737	0.416701	1	0.2	3.2	0.25	k__Bacteria; p__Proteobacteria; c__Betaproteobacteria; o__Burkholderiales; f__Oxalobacteraceae; g__Ralstonia; s__
denovo3954	2.43138	0.11967	0.416701	1	0.1	1.2	2	k__Bacteria; p__Proteobacteria; c__Epsilonproteobacteria; o__Campylobacterales; f__Helicobacteraceae; g__; s__
denovo9488	2.38863	0.123667	0.416701	1	3.9	18	4.25	k__Bacteria; p__Proteobacteria; c__Epsilonproteobacteria; o__Campylobacterales; f__Helicobacteraceae; g__; s__
denovo6696	2.36437	0.126002	0.416701	1	0	0.4	0.25	k__Bacteria; p__Proteobacteria
denovo9858	2.36437	0.126002	0.416701	1	0	0.4	0.25	k__Bacteria; p__Proteobacteria; c__Epsilonproteobacteria; o__Campylobacterales; f__Campylobacteraceae; g__; s__
denovo3660	2.33171	0.129224	0.416701	1	0	0.4	0.75	k__Bacteria; p__Proteobacteria; c__Epsilonproteobacteria; o__Campylobacterales; f__Helicobacteraceae
denovo6290	2.31829	0.130575	0.416701	1	0.3	1.6	0	k__Bacteria; p__Tenericutes; c__Mollicutes; o__Mycoplasmatales; f__Mycoplasmataceae; g__Candidatus Hepatoplasma; s__
denovo4026	2.30278	0.132156	0.416701	1	3.7	0.6	0	k__Bacteria; p__Proteobacteria; c__Epsilonproteobacteria; o__Campylobacterales; f__Helicobacteraceae; g__; s__
[truncated: 419 more rows]
